# Supplementary material for: Mitogen‐activated protein kinase activity drives cell trajectories in colorectal cancer
Source: EMBO Mol Med. 2021 Aug 19;13(10):e14123. doi: 10.15252/emmm.202114123 (PMC8495451; doi:10.15252/emmm.202114123)
Supplement: Supplementary file 3 — Table EV1 [file EMMM-13-e14123-s003.xls]

## Sheet: Data
Table EV1: Patient Characteristics
Patient ID	Sex	Key Driver Mutations	Stage	Grade	Microsatellite status	Localisation	Inferred progression	Tissues used
P007	m	BRAFV600E, TP53R175H	T2N1b	G3	MSS	C	S	N/T
P008	m	TP53R175H	T4aN2b	G3	MSS	C	I	N/T
P009	m	APCLOH, FBXW7D480H, TP53R248Q	T2N0	G2	MSS	S	C	2N/2T/O
P012	m	n/a	TisN0	G2	MSS	T	?	N/T
P013	m	APCLOH, NOTCH1H1601L	T4aN1bM1	G2	MSS	A	C	N/T/O
P014	f	APCLOH, 1556insN , BRAFV600E, HRASA59T, PIK3CAE545K, TGFBR2D547H	T3N2b	G3	MSS	A	?	N/T
P016	m	APCLOH, 1396delF, KRASG13C, PIK3CAE545K, FBXW7R278*	T3N0	G2	n/a	R	C	N/T
P017	f	APCLOH, KRASG13D	T3N2b	G3	MSS	A	C	N/T
P020	m	BRAFV600E, TP53R282W	T2N1a	G2	MSS	R	S	N/T
P021	f	APCLOH, KRASA146T , DNMT1R1384Q	T2N0	G2	MSS	D	C	N/T
P025	m	APCLOH, KRASG13D, TP53G245S	T3N0	G2	MSS	A	C	N/T
P026	m	BRAFV600E, TP53S90fs, AXIN2LOH, PI4KAA1198T	T1N0	G2	MSI	C	S	T

## Sheet: Legend
sex: m=male; f=female
microsatellite status: mss=microsatellite-stable; msi=microsatellite-instable
localisation: c=caecum; s=sigmoid; t=transverse; a=ascending; r=rectum; d=descending
inferred progression: s=serrated;c=conventional;i=inflammation-associated;?=unknown
tissues: t=tumor; n=normal; o=organoids
