# Supplementary material for: Mitogen‐activated protein kinase activity drives cell trajectories in colorectal cancer
Source: EMBO Mol Med. 2021 Aug 19;13(10):e14123. doi: 10.15252/emmm.202114123 (PMC8495451; doi:10.15252/emmm.202114123)
Supplement: Supplementary file 4 — Table EV2 [file EMMM-13-e14123-s009.xls]

## Sheet: Data
Table EV2: Panel sequencing of tumor tissues and organoids
sample	panel	gene_id	coding_variant	amino_acid_variant	allele_frequency (%)
P007	CHP	BRAF	c.1799T>A	p.V600E	36
P008	CHP and CRC	TP53	c.524G>A	p.R175H	27
P009 Primary tumor	CHP	APC	c.3856G>T (het)	p.E1286*	69
		FBXW7	c. 1438G>C	p.D480H	59
		TP53	c.743G>A	p.R248Q	61
P009 Organoid culture	CHP and CRC
		APC	c.3856G>T (het)	p.E1286*	100
		FBXW7	c. 1438G>C	p.D480H	100
		TP53	c.743G>A	p.R248Q	99
P012 Primary tumor	no material was available for sequencing of this tumor	-	-	-
P013 Primary tumor	CHP	APC	c.3856G>T	p.E1286*	29
		NOTCH1	c.4802A>T	p.H1601L	11
P013 Organoid culture	CHP and CRC	APC	c.3856G>T	p.E1286*	71
P014	CHP and CRC	APC	c.782insA	p.N261Nfs*18	20
		APC	c.4667dupA	p.1556insN	19
		TGFBR2	c.1639G>C	p.D547H	38
		HRAS	c.175G>A	p.A59T	20
		BRAF	c.1799T>A	p.V600E	19
		PIK3CA	c.1633G>A	p.E545K	20
P016	CHP and CRC	APC	c.4188_4189delTG	p.SFE1395SFEfs*18	42
		APC	c.4187_4189delTTG	p.1396delF	15
		KRAS	c.37G>T	p.G13C	38
		PIK3CA	c.1633G>A	p.E545K	26
		FBXW7	c.832C>T	p.R278*	47
P017	CHP and CRC	APC	c.847C>T	p.R283*	7
		KRAS	c.38G>A	p.G13A	6
P020	CRC	BRAF	c.1799T>A	p.V600E	25
		TP53	c.844C>T	p.R282W	36
P021	CRC	APC	c.3883G>T	p.E1295*	38
		CSMD3	c.7801C>T	p.R2601*	17
		KRAS	c.436G>A	p.A146T	34
		DNMT1	c.4151G>A	p.R1384Q	21
P025	CRC	APC	c.4348C>T	p.R1450*	67
		KRAS	c.38G>A	p.G13D	42
		TP53	c.733G>A	p.G245S	58
P026	CRC	BRAF	c.1799T>A	p.V600E	33
		CUBN	c.6764C>T	p.P2255L	30
		TP53	c.267delC	p.S90Pfs*32	33
		AXIN2	c.2062delC	p.L688*fs*17	70
		PI4KA	c.3592G>A	p.A1198T	31
B2040 Organoid	CRC	BRAF	c.1799T>A	p.V600E	49
		TP53	c.644G>T	p.S215I	100
		SMAD4	c.1015T>C	p.F339L	99
		SMAD4	c.1248A>T	p.R416S	100
C2019 Organoids	CRC	BRAF	c.1799T>A	p.V600E	67
OT227 Organoids	Schütte et al., 2017	KRAS	n.a.	p.G13D	n.a.
		TP53	n.a.	p.V272L	n.a.
		APC	n.a.	p.I1580F*	n.a.
OT302 Organoids	Schütte et al., 2017	KRAS	n.a.	p.G12D	n.a.

## Sheet: Legend
CHP: Cancer Hotspot Panel
CRC: Colorectal Cancer Panel
