# Supplementary material for: Mitogen‐activated protein kinase activity drives cell trajectories in colorectal cancer
Source: EMBO Mol Med. 2021 Aug 19;13(10):e14123. doi: 10.15252/emmm.202114123 (PMC8495451; doi:10.15252/emmm.202114123)
Supplement: Supplementary file 5 — Table EV3 [file EMMM-13-e14123-s006.xls]

## Sheet: Data
Table EV3: Markers used for assignment of main cell types
gene	Epithelial	Stromal	Immune
ALOX5	1	0	0
ANXA13	1	0	0
AQP8	1	0	0
ASCL2	1	0	0
ATP5G1	1	0	0
AURKB	1	0	0
AVIL	1	0	0
AZGP1	1	0	0
BEST4	1	0	0
BIRC5	1	0	0
BMX	1	0	0
C17orf76-AS1	1	0	0
C19orf33	1	0	0
C19orf77	1	0	0
CA1	1	0	0
CA2	1	0	0
CA7	1	0	0
CACNA1A	1	0	0
CCL20	1	0	1
CCL23	1	0	0
CCNA2	1	0	0
CDC20	1	0	0
CDCA7	1	0	0
CDKN3	1	0	0
CEACAM7	1	0	0
CENPA	1	0	0
CES2	1	0	0
CHGA	1	0	0
CKB	1	0	0
CLCA1	1	0	0
CLCA4	1	0	0
CLDN3	1	0	0
CLDN4	1	0	0
COX5A	1	0	0
COX5B	1	0	0
CPE	1	1	0
CRYBA2	1	0	0
CSRP2	1	1	0
CTD-2228K2.5	1	0	0
CTSE	1	0	0
DMBT1	1	0	0
ETHE1	1	0	0
FEV	1	0	0
FFAR4	1	0	0
GAS5	1	0	0
GCG	1	0	0
GJB3	1	0	0
GNG13	1	0	0
GPR153	1	0	0
GSN	1	1	0
GUCA2A	1	0	0
GUCA2B	1	0	0
HCK	1	0	0
HMGCS2	1	0	0
HOXB9	1	0	0
HPGDS	1	0	1
HTR3E	1	0	0
IFI27	1	0	0
IL17RB	1	0	0
IL32	1	0	0
ITLN1	1	0	0
KCNE2	1	0	0
KIAA1324	1	0	0
KLK1	1	0	0
KRT19	1	0	0
KRTCAP3	1	0	0
LEFTY1	1	0	0
LRMP	1	0	0
LRRC26	1	0	0
LYPD8	1	0	0
MARCKSL1	1	0	0
MGST1	1	0	0
MIA	1	0	0
MLXIPL	1	0	0
MS4A8	1	0	0
MSLN	1	0	0
MT1E	1	0	0
MUC1	1	0	0
MUC2	1	0	0
NEURL	1	0	0
NEUROD1	1	0	0
NTRK2	1	0	0
NUPR1	1	0	0
NUSAP1	1	0	1
OTOP2	1	0	0
PBK	1	0	0
PCSK1N	1	0	0
PLAC8	1	0	0
PLCG2	1	0	0
PLK1	1	0	0
POLD1	1	0	0
PPP1R1B	1	0	0
PRAP1	1	0	0
PRDX5	1	0	0
PSTPIP2	1	0	0
PTAFR	1	0	0
PTGS1	1	0	0
PYY	1	0	0
RAB26	1	0	0
REG4	1	0	0
REP15	1	0	0
RETNLB	1	0	0
RGMB	1	0	0
RNA18S5	1	0	0
RNASE1	1	0	0
RP11-161M6.2	1	0	0
RPL10A	1	0	0
RPL36A	1	0	0
RPL37A	1	0	0
RPS2	1	0	0
RRM2	1	0	1
S100A6	1	0	0
S100P	1	0	0
SCG5	1	0	0
SCGN	1	0	0
SCT	1	0	0
SDCBP2	1	0	0
SDR16C5	1	0	0
SELENBP1	1	0	0
SERPINA1	1	0	0
SERPINF2	1	0	1
SGOL1	1	0	0
SH2D6	1	0	0
SH2D7	1	0	0
SLC26A2	1	0	0
SLC26A3	1	0	0
SLC2A6	1	0	0
SMIM22	1	0	0
SMOC2	1	0	0
SOX8	1	0	0
SPC25	1	0	0
SPINK1	1	0	0
SPINK4	1	0	0
STARD10	1	0	0
TBX10	1	0	0
TESC	1	0	0
TFF1	1	0	0
TK1	1	0	1
TMSB10	1	0	0
TNFAIP2	1	0	0
TNFRSF11B	1	0	0
TOP2A	1	0	0
TPSG1	1	0	0
TPX2	1	0	0
TRPM5	1	0	0
TSPAN8	1	0	0
TTR	1	0	0
TXN	1	0	0
UBE2C	1	0	0
WFDC2	1	0	0
ZG16	1	0	0
A2M	0	1	0
AC011526.1	0	1	0
ACTA2	0	1	0
ACTG2	0	1	0
ADAMDEC1	0	1	0
AGT	0	1	0
APLNR	0	1	0
APOE	0	1	0
ASPN	0	1	0
BGN	0	1	0
BMP4	0	1	0
C3	0	1	0
C7	0	1	0
CAV1	0	1	0
CCDC80	0	1	0
CCL11	0	1	0
CCL2	0	1	0
CCL8	0	1	0
CD320	0	1	0
CD36	0	1	0
CDH5	0	1	0
CES1	0	1	0
CFH	0	1	0
CHI3L1	0	1	0
CLDN5	0	1	0
CLEC14A	0	1	0
CLU	0	1	1
CNN1	0	1	0
COL1A1	0	1	0
COL6A1	0	1	0
COL6A2	0	1	0
COX4I2	0	1	0
CRIP2	0	1	0
CTSC	0	1	0
CYYR1	0	1	0
DARC	0	1	0
DMKN	0	1	0
EDNRB	0	1	0
EFEMP1	0	1	0
ENHO	0	1	0
ERG	0	1	0
ESAM	0	1	0
EXOC3L2	0	1	0
F3	0	1	0
FABP5	0	1	0
FLT1	0	1	0
FRZB	0	1	0
GEM	0	1	0
GNG11	0	1	0
GPR126	0	1	0
GUCY1A3	0	1	0
HHIP	0	1	0
HHIP-AS1	0	1	0
HIGD1B	0	1	0
HSD17B6	0	1	0
JAM2	0	1	0
KCNMB1	0	1	0
LMOD1	0	1	0
LY6E	0	1	0
MADCAM1	0	1	0
MCAM	0	1	0
MFAP5	0	1	0
MFGE8	0	1	0
MGP	0	1	0
MMP1	0	1	0
MMP2	0	1	0
MMP3	0	1	0
MMRN2	0	1	0
MYH11	0	1	0
MYL9	0	1	0
MYLK	0	1	0
NDUFA4L2	0	1	0
NNMT	0	1	0
NOTCH3	0	1	0
NPNT	0	1	0
NSG1	0	1	0
PDGFD	0	1	0
PDGFRB	0	1	0
PDLIM3	0	1	0
PGF	0	1	0
PLAT	0	1	0
POSTN	0	1	0
PRELP	0	1	0
RARRES2	0	1	0
RBP7	0	1	0
RGS5	0	1	0
RP11-536O18.2	0	1	0
RSPO3	0	1	0
SELP	0	1	0
SERPINF1	0	1	0
SERPING1	0	1	0
SLC14A1	0	1	0
SOSTDC1	0	1	0
SOX17	0	1	0
SPARC	0	1	0
SPARCL1	0	1	0
TAGLN	0	1	0
TCF21	0	1	0
TM4SF18	0	1	0
TMEM176B	0	1	0
TMEM88	0	1	0
TPM2	0	1	0
TPPP3	0	1	0
VIM	0	1	0
VSTM2A	0	1	0
VWF	0	1	0
ZNF385D	0	1	0
AC023590.1	0	0	1
AC092580.4	0	0	1
ACAP1	0	0	1
ACTB	0	0	1
ADORA3	0	0	1
ADRB2	0	0	1
AL928768.3	0	0	1
ALDOC	0	0	1
AMICA1	0	0	1
AMPD1	0	0	1
ASF1B	0	0	1
B2M	0	0	1
BANK1	0	0	1
BATF	0	0	1
BATF3	0	0	1
BHLHE40	0	0	1
BLK	0	0	1
BTK	0	0	1
C1orf186	0	0	1
C1QA	0	0	1
C1QB	0	0	1
C1QC	0	0	1
C7orf10	0	0	1
CAPG	0	0	1
CASP3	0	0	1
CCL4	0	0	1
CCR10	0	0	1
CCR7	0	0	1
CD160	0	0	1
CD163L1	0	0	1
CD1C	0	0	1
CD1E	0	0	1
CD200	0	0	1
CD22	0	0	1
CD40LG	0	0	1
CD69	0	0	1
CD7	0	0	1
CD72	0	0	1
CD79B	0	0	1
CD83	0	0	1
CD8A	0	0	1
CD8B	0	0	1
CENPF	0	0	1
CFP	0	0	1
CHI3L2	0	0	1
CLEC10A	0	0	1
CLEC9A	0	0	1
CLIC3	0	0	1
CLSPN	0	0	1
CMA1	0	0	1
CORO1A	0	0	1
CPA3	0	0	1
CPVL	0	0	1
CST3	0	0	1
CTD-2319I12.1	0	0	1
CTLA4	0	0	1
CTSG	0	0	1
CTSW	0	0	1
CXCR5	0	0	1
CXCR6	0	0	1
DERL3	0	0	1
EAF2	0	0	1
EIF1	0	0	1
EREG	0	0	1
EVL	0	0	1
FAM212A	0	0	1
FCER1A	0	0	1
FCN1	0	0	1
FCRL5	0	0	1
FGF23	0	0	1
FKBP11	0	0	1
FLT3	0	0	1
FOLR2	0	0	1
FXYD5	0	0	1
GATA2	0	0	1
GCSAM	0	0	1
GIMAP7	0	0	1
GMPR	0	0	1
GNLY	0	0	1
GPR18	0	0	1
GZMH	0	0	1
GZMK	0	0	1
H3F3B	0	0	1
HDC	0	0	1
HERPUD1	0	0	1
HLA-DMA	0	0	1
HLA-DQB2	0	0	1
HLA-DRB5	0	0	1
HOPX	0	0	1
HTR3A	0	0	1
ICOS	0	0	1
IDO1	0	0	1
IFNG	0	0	1
IGHA1	0	0	1
IGHA2	0	0	1
IGJ	0	0	1
IGKC	0	0	1
IGSF6	0	0	1
IL12RB1	0	0	1
IL17A	0	0	1
IL1B	0	0	1
IL1RN	0	0	1
IL2RB	0	0	1
IL4I1	0	0	1
IL7R	0	0	1
ITM2A	0	0	1
KIAA0101	0	0	1
KLRB1	0	0	1
KLRC1	0	0	1
KLRC2	0	0	1
KLRD1	0	0	1
KLRF1	0	0	1
KRT1	0	0	1
KRT81	0	0	1
KRT86	0	0	1
LCK	0	0	1
LGALS2	0	0	1
LTC4S	0	0	1
MALAT1	0	0	1
MAOB	0	0	1
MKI67	0	0	1
MS4A1	0	0	1
MS4A4A	0	0	1
MS4A6A	0	0	1
MS4A7	0	0	1
MZB1	0	0	1
NCOA7	0	0	1
P2RX5	0	0	1
PASK	0	0	1
PDCD1	0	0	1
PNOC	0	0	1
POU2AF1	0	0	1
PRF1	0	0	1
PRMT10	0	0	1
PTPN7	0	0	1
PTPRCAP	0	0	1
RGS1	0	0	1
RGS13	0	0	1
RP11-354E11.2	0	0	1
RP5-1028K7.2	0	0	1
RPL15	0	0	1
RPL27A	0	0	1
RPL3	0	0	1
RPLP2	0	0	1
RPS27A	0	0	1
RPS3	0	0	1
RPS4X	0	0	1
S100A8	0	0	1
S100A9	0	0	1
SDS	0	0	1
SEC11C	0	0	1
SELL	0	0	1
SERPINA9	0	0	1
SH2B2	0	0	1
SHCBP1	0	0	1
SIRPG	0	0	1
SLAMF1	0	0	1
SLC18A2	0	0	1
SPAG4	0	0	1
SPINK2	0	0	1
SPOCK2	0	0	1
SRGN	0	0	1
SSR4	0	0	1
STAB1	0	0	1
SVOPL	0	0	1
TCF7	0	0	1
TCL1A	0	0	1
TIGIT	0	0	1
TNFRSF17	0	0	1
TNFRSF25	0	0	1
TNFSF13B	0	0	1
TOX2	0	0	1
TPSAB1	0	0	1
TRDC	0	0	1
TRGC1	0	0	1
TRGC2	0	0	1
TUBA1B	0	0	1
TYMS	0	0	1
UBE2J1	0	0	1
VPREB3	0	0	1
VSIG4	0	0	1
VWA5A	0	0	1
WDFY4	0	0	1
XBP1	0	0	1
XCL2	0	0	1
ABCA8	0	1	0
AGR2	1	0	0
AKR1B10	1	0	0
AKR1C3	1	0	0
ALOX5AP	0	0	1
AMN	1	0	0
AOC1	1	0	0
AP1M2	1	0	0
ARHGDIB	0	0	1
ARPC1B	0	0	1
ARPC2	0	0	1
BST2	0	1	0
C10orf99	1	0	0
C15orf48	1	0	0
C1orf210	1	0	0
C1R	0	1	0
C1S	0	1	0
CA12	1	0	0
CALD1	0	1	0
CBLC	1	0	0
CCL15	1	0	0
CCL5	0	0	1
CD2	0	0	1
CD27	0	0	1
CD37	0	0	1
CD3D	0	0	1
CD3E	0	0	1
CD48	0	0	1
CD52	0	0	1
CD53	0	0	1
CD74	0	0	1
CDH17	1	0	0
CDHR5	1	0	0
CDX1	1	0	0
CDX2	1	0	0
CEACAM5	1	0	0
CFD	0	1	0
CHP2	1	0	0
CKLF	0	0	1
CKMT1A	1	0	0
CKMT1B	1	0	0
CLDN7	1	0	0
CLEC11A	0	1	0
CLRN3	1	0	0
COL1A2	0	1	0
COL3A1	0	1	0
COTL1	0	0	1
COX7A1	0	1	0
CST7	0	0	1
CTGF	0	1	0
CTSK	0	1	0
CXCL12	0	1	0
CXCL14	0	1	0
CXCR4	0	0	1
CYBA	0	0	1
CYGB	0	1	0
CYR61	0	1	0
CYTIP	0	0	1
DCN	0	1	0
DHRS11	1	0	0
DKK3	0	1	0
DUSP2	0	0	1
ECM1	0	1	0
EFEMP2	0	1	0
EHD2	0	1	0
ELF3	1	0	0
EMILIN1	0	1	0
ENTPD8	1	0	0
EPCAM	1	0	0
EPS8L3	1	0	0
EVI2B	0	0	1
FABP1	1	0	0
FAM3D	1	0	0
FBLN1	0	1	0
FCGBP	1	0	0
FHL1	0	1	0
FOXF1	0	1	0
FUT2	1	0	0
FXYD3	1	0	0
GGT5	0	1	0
GJB1	1	0	0
GMFG	0	0	1
GPA33	1	0	0
GPR183	0	0	1
GPSM3	0	0	1
GPX2	1	0	0
GPX3	0	1	0
GZMA	0	0	1
HCLS1	0	0	1
HCST	0	0	1
HSD11B2	1	0	0
ICAM3	0	0	1
IFITM1	0	1	0
IFITM3	0	1	0
IGFBP6	0	1	0
IGFBP7	0	1	0
IL2RG	0	0	1
KLF5	1	0	0
KRT18	1	0	0
KRT20	1	0	0
KRT8	1	0	0
LAD1	1	0	0
LAMA4	0	1	0
LAMB3	1	0	0
LAPTM5	0	0	1
LGALS1	0	1	0
LGALS4	1	0	0
LIMD2	0	0	1
LINC00035	1	0	0
LINC01082	0	1	0
LTB	0	0	1
LTBP4	0	1	0
LUM	0	1	0
MFAP4	0	1	0
MISP	1	0	0
MS4A12	1	0	0
MT1G	1	0	0
MUC13	1	0	0
MXRA8	0	1	0
MYH14	1	0	0
NCF1	0	0	1
NDN	0	1	0
NEU4	1	0	0
NGFRAP1	0	1	0
NKG7	0	0	1
NR4A2	0	0	1
PCED1B-AS1	0	0	1
PCK1	1	0	0
PCOLCE	0	1	0
PIGR	1	0	0
PKIB	1	0	0
PLA2G10	1	0	0
PLAC9	0	1	0
PLAU	0	1	0
PMP22	0	1	0
PPAP2A	0	1	0
PPAP2B	0	1	0
PPP1R14A	0	1	0
PPP1R14D	1	0	0
PRKCDBP	0	1	0
PROCR	0	1	0
PRR15L	1	0	0
PRSS3	1	0	0
PRSS8	1	0	0
PTMS	0	1	0
PTN	0	1	0
PTPRC	0	0	1
PTPRF	1	0	0
RAB25	1	0	0
RAC2	0	0	1
RBP1	0	1	0
RBPMS	0	1	0
RGCC	0	0	1
RHOH	0	0	1
S100A13	0	1	0
S100A14	1	0	0
SAMSN1	0	0	1
SDC2	0	1	0
SELM	0	1	0
SEPP1	0	1	0
2001-09-01	0	0	1
SERINC2	1	0	0
SERPINH1	0	1	0
SFN	1	0	0
SGCE	0	1	0
SHD	1	0	0
SLC39A5	1	0	0
SLC44A4	1	0	0
SLC9A3R2	0	1	0
SNAI2	0	1	0
SOD3	0	1	0
SPINT1	1	0	0
ST14	1	0	0
STAP2	1	0	0
STK17A	0	0	1
STMN2	0	1	0
TCEA3	1	0	0
TIMP1	0	1	0
TIMP3	0	1	0
TM4SF1	0	1	0
TMEM45B	1	0	0
TMEM54	1	0	0
TMEM66	0	0	1
TRAC	0	0	1
TRBC2	0	0	1
TSC22D3	0	0	1
TSPAN1	1	0	0
TSPAN4	0	1	0
TST	1	0	0
UCP2	0	0	1
UGT2B17	1	0	0
URAD	1	0	0
VIL1	1	0	0
VSIG2	1	0	0
ZNF331	0	0	1

## Sheet: Legend
0 = FALSE
1 = TRUE
