# Supplementary material for: Mitogen‐activated protein kinase activity drives cell trajectories in colorectal cancer
Source: EMBO Mol Med. 2021 Aug 19;13(10):e14123. doi: 10.15252/emmm.202114123 (PMC8495451; doi:10.15252/emmm.202114123)
Supplement: Supplementary file 6 — Table EV4 [file EMMM-13-e14123-s001.xls]

## Sheet: Data
Table EV4: Epithelial cell type markers, listed by cell type in column A
cell_type_epi	gene	p_val	avg_logFC	pct.1	pct.2	p_val_adj
Stem	PLA2G2A	0	1.862	0.81	0.298	0
Stem	OLFM4	0	1.77947	0.623	0.136	0
Stem	LEFTY1	0	1.30664	0.808	0.15	0
Stem	PIGR	0	1.11894	0.971	0.874	0
Stem	LCN2	0	1.0867	0.758	0.317	0
Stem	RPS6	0	1.07896	0.993	0.836	0
Stem	RPS3A	0	1.04471	0.961	0.726	0
Stem	REG1A	6.64148e-82	1.01919	0.184	0.062	1.45143e-77
Stem	RPL5	0	1.01172	0.921	0.577	0
Stem	RPSA	0	0.997312	0.95	0.604	0
Stem	RPL3	0	0.983561	0.988	0.845	0
Stem	RPL10A	0	0.976383	0.975	0.688	0
Stem	TXN	0	0.955067	0.977	0.784	0
Stem	RPS27A	0	0.946462	0.99	0.845	0
Stem	RPLP1	0	0.937168	0.991	0.917	0
Stem	RPS8	0	0.934682	0.978	0.763	0
Stem	B3GNT7	0	0.923865	0.641	0.166	0
Stem	RPLP0	0	0.914433	0.967	0.676	0
Stem	TSPAN8	0	0.913438	0.986	0.8	0
Stem	RPS4X	0	0.91153	0.982	0.777	0
Stem	RPL10	0	0.909643	0.977	0.841	0
Stem	RPL34	0	0.90452	0.989	0.877	0
Stem	NACA	0	0.904384	0.977	0.74	0
Stem	RPS14	0	0.902649	0.99	0.913	0
Stem	RPS7	0	0.897492	0.95	0.68	0
Stem	RPL9	0	0.891287	0.985	0.792	0
Stem	RPS24	0	0.881577	0.99	0.849	0
Stem	RPL6	0	0.880704	0.958	0.686	0
Stem	GPX2	0	0.869318	0.944	0.472	0
Stem	RPS12	0	0.849788	0.997	0.889	0
Stem	EEF1B2	0	0.846488	0.94	0.662	0
Stem	RPL13A	0	0.841856	0.992	0.901	0
Stem	RPL32	0	0.829067	0.99	0.848	0
Stem	RPS13	0	0.826859	0.945	0.624	0
Stem	RPL18A	0	0.82314	0.972	0.707	0
Stem	NUPR1	0	0.822123	0.746	0.249	0
Stem	PRAC1	5.53556e-300	0.819901	0.524	0.178	1.20974e-295
Stem	UQCRH	0	0.81506	0.941	0.613	0
Stem	RPL7A	0	0.807468	0.986	0.821	0
Stem	RPL23A	0	0.805859	0.971	0.761	0
Stem	RPS5	0	0.805611	0.97	0.75	0
Stem	RPL24	0	0.798737	0.979	0.779	0
Stem	RPL19	0	0.789805	0.982	0.861	0
Stem	RPS15A	0	0.786104	0.972	0.78	0
Stem	RPL23	0	0.785641	0.955	0.671	0
Stem	RPL14	0	0.779477	0.978	0.789	0
Stem	GOLM1	0	0.776921	0.907	0.471	0
Stem	ATP5MC1	0	0.772763	0.841	0.395	0
Stem	RPL7	0	0.768373	0.94	0.593	0
Stem	UGT2B17	1.63396e-104	0.768252	0.474	0.272	3.57085e-100
Stem	RPS18	7.2416e-307	0.766763	0.997	0.912	1.58258e-302
Stem	PEBP1	0	0.766747	0.864	0.443	0
Stem	RPS19	2.86096e-300	0.765117	0.988	0.86	6.25234e-296
Stem	RPS23	0	0.762114	0.966	0.708	0
Stem	RPS2	1.12913e-297	0.75649	0.994	0.839	2.46761e-293
Stem	AGR2	0	0.753066	0.989	0.701	0
Stem	RPS16	6.38372e-305	0.747347	0.981	0.821	1.3951e-300
Stem	BTF3	0	0.743193	0.907	0.536	0
Stem	RPS9	8.57248e-296	0.740563	0.945	0.725	1.87343e-291
Stem	SLPI	0	0.734606	0.686	0.228	0
Stem	KLF5	0	0.732118	0.941	0.625	0
Stem	YBX1	0	0.72237	0.94	0.612	0
Stem	ATP5MC2	0	0.720998	0.785	0.336	0
Stem	CD24	0	0.718093	0.956	0.568	0
Stem	RPL35A	1.26275e-295	0.713966	0.977	0.811	2.75961e-291
Stem	RPS3	0	0.71264	0.941	0.66	0
Stem	DMBT1	1.32837e-210	0.71195	0.38	0.117	2.90302e-206
Stem	RPS27	7.72472e-289	0.700362	0.99	0.892	1.68816e-284
Stem	SPINK1	0	0.698511	0.833	0.387	0
Stem	MT1E	1.87185e-224	0.696704	0.883	0.569	4.09075e-220
Stem	RPL37	1.1059e-279	0.694243	0.988	0.874	2.41684e-275
Stem	RPS20	3.02082e-299	0.693591	0.949	0.68	6.60169e-295
Stem	RPL30	0	0.685343	0.96	0.728	0
Stem	ADH1C	0	0.684853	0.625	0.102	0
Stem	RPL28	1.83052e-303	0.681556	0.99	0.886	4.00043e-299
Stem	AGR3	0	0.67892	0.855	0.405	0
Stem	RPL12	9.40397e-285	0.676458	0.994	0.894	2.05514e-280
Stem	TSPO	0	0.675697	0.932	0.628	0
Stem	RPL27	0	0.674285	0.929	0.63	0
Stem	PRDX5	1.49201e-245	0.662116	0.904	0.622	3.26063e-241
Stem	RPS21	5.24575e-278	0.657043	0.964	0.746	1.14641e-273
Stem	ACTG1	0	0.651824	0.994	0.933	0
Stem	RPL13	8.47654e-275	0.650566	0.992	0.84	1.85246e-270
Stem	PPP1R1B	0	0.649858	0.802	0.305	0
Stem	MLEC	0	0.642202	0.815	0.325	0
Stem	RPL21	2.67272e-279	0.633078	0.968	0.752	5.84096e-275
Stem	NXPE4	0	0.63155	0.729	0.293	0
Stem	EIF3E	0	0.630813	0.773	0.307	0
Stem	C1QBP	0	0.625733	0.675	0.214	0
Stem	RARRES2	0	0.624821	0.469	0.116	0
Stem	RPL4	4.89043e-293	0.61438	0.87	0.484	1.06875e-288
Stem	PTMA	3.36633e-269	0.612797	0.987	0.884	7.35677e-265
Stem	HSPA1A	2.00939e-203	0.611589	0.812	0.52	4.39133e-199
Stem	DBI	5.60073e-285	0.610669	0.906	0.58	1.22398e-280
Stem	MGST3	0	0.608257	0.706	0.291	0
Stem	TMSB10	8.58379e-281	0.605319	0.999	0.928	1.8759e-276
Stem	FTL	8.01851e-272	0.602012	0.985	0.896	1.75236e-267
Stem	MT1X	5.04063e-134	0.601804	0.67	0.384	1.10158e-129
Stem	FAM162A	6.3054e-305	0.591447	0.845	0.459	1.37798e-300
Stem	CD9	3.05776e-277	0.588835	0.943	0.708	6.68242e-273
Stem	RPL31	6.14356e-227	0.588788	0.93	0.674	1.34261e-222
Stem	LGALS4	2.72007e-195	0.587184	0.994	0.919	5.94445e-191
Stem	RACK1	2.5261e-276	0.585722	0.945	0.656	5.52053e-272
Stem	FAM3D	1.76494e-281	0.577744	0.961	0.734	3.85711e-277
Stem	NXPE1	0	0.576048	0.72	0.302	0
Stem	GAPDH	0	0.569864	0.996	0.908	0
Stem	RPS4Y1	0	0.567167	0.49	0.146	0
Stem	MGST2	0	0.560873	0.737	0.273	0
Stem	PPIB	2.50545e-286	0.551764	0.831	0.446	5.47542e-282
Stem	MAOA	0	0.546743	0.766	0.325	0
Stem	APP	2.57396e-278	0.541922	0.87	0.512	5.62513e-274
Stem	PPA1	0	0.541528	0.816	0.374	0
Stem	ANXA2	1.56574e-244	0.540111	0.924	0.629	3.42176e-240
Stem	GSTP1	8.55743e-283	0.538505	0.968	0.694	1.87014e-278
Stem	PABPC1	6.68978e-233	0.538093	0.641	0.291	1.46198e-228
Stem	HSP90AB1	1.25699e-241	0.535842	0.945	0.679	2.74703e-237
Stem	HSPE1	4.26294e-296	0.535443	0.81	0.391	9.31623e-292
Stem	S100A11	6.88786e-284	0.535155	0.907	0.498	1.50527e-279
Stem	FOS	6.81139e-120	0.53065	0.871	0.772	1.48856e-115
Stem	EIF3L	0	0.530263	0.672	0.25	0
Stem	NDUFA4	1.88517e-269	0.523481	0.893	0.54	4.11984e-265
Stem	RPS10	9.298e-228	0.521989	0.839	0.496	2.03199e-223
Stem	RPL36	7.73797e-215	0.520974	0.992	0.907	1.69106e-210
Stem	LGALS3	2.75113e-199	0.51902	0.99	0.907	6.01231e-195
Stem	PYCARD	0	0.518458	0.722	0.298	0
Stem	RPL39	2.0548e-258	0.517729	0.77	0.376	4.49057e-254
Stem	IGFBP2	2.24941e-157	0.51757	0.583	0.293	4.91587e-153
Stem	SLC25A5	7.48935e-195	0.516141	0.891	0.661	1.63672e-190
Stem	AKR1C3	2.28541e-275	0.514703	0.656	0.274	4.99453e-271
Stem	TOMM20	3.87873e-295	0.510896	0.736	0.328	8.47658e-291
Stem	EIF3F	0	0.510561	0.695	0.256	0
Stem	S100A10	3.50727e-226	0.508169	0.997	0.916	7.66479e-222
Stem	EPCAM	8.93565e-229	0.506143	0.981	0.823	1.9528e-224
Stem	ESD	0	0.50601	0.644	0.197	0
Stem	NPM1	9.24632e-265	0.500903	0.748	0.345	2.02069e-260
Stem	LAPTM4A	2.3721e-307	0.500158	0.72	0.311	5.18399e-303
Stem	PFN1	4.81285e-232	0.497922	0.939	0.682	1.0518e-227
Stem	SQOR	6.34793e-292	0.493744	0.738	0.338	1.38728e-287
Stem	C15orf48	1.96024e-261	0.490058	0.629	0.264	4.2839e-257
Stem	LIMA1	1.90651e-241	0.489	0.885	0.576	4.16648e-237
Stem	ALDH2	2.25122e-225	0.487553	0.784	0.452	4.91982e-221
Stem	FABP5	7.57736e-271	0.486826	0.57	0.208	1.65596e-266
Stem	ADD3	0	0.486525	0.723	0.293	0
Stem	ATP8B1	1.14598e-241	0.485081	0.828	0.491	2.50444e-237
Stem	PKP2	0	0.484104	0.687	0.274	0
Stem	PDIA3	2.70425e-243	0.483713	0.805	0.431	5.90987e-239
Stem	RPL22	8.16484e-223	0.483712	0.793	0.425	1.78434e-218
Stem	RPS25	1.52161e-226	0.482135	0.788	0.428	3.32534e-222
Stem	CFTR	0	0.481027	0.593	0.153	0
Stem	RARRES1	0	0.480706	0.604	0.21	0
Stem	RAB25	1.88902e-288	0.480088	0.756	0.355	4.12825e-284
Stem	PI3	3.78074e-34	0.479997	0.285	0.17	8.26242e-30
Stem	PCK1	3.39325e-109	0.476918	0.757	0.517	7.4156e-105
Stem	HMGN1	3.19079e-263	0.476569	0.756	0.367	6.97315e-259
Stem	HSPD1	5.21214e-253	0.475877	0.823	0.413	1.13906e-248
Stem	SLC12A2	2.35279e-162	0.474493	0.736	0.401	5.14179e-158
Stem	CYB5A	9.75834e-271	0.468238	0.722	0.34	2.13259e-266
Stem	EEF1A1	1.98388e-214	0.465612	0.88	0.559	4.33557e-210
Stem	SULT1B1	1.19394e-241	0.458558	0.661	0.292	2.60924e-237
Stem	DSTN	4.72256e-232	0.453615	0.928	0.653	1.03207e-227
Stem	CD99	1.27119e-282	0.450015	0.589	0.219	2.77806e-278
Stem	C10orf99	5.18154e-156	0.44382	0.82	0.521	1.13237e-151
Stem	GLUL	1.71185e-203	0.437402	0.679	0.326	3.74107e-199
Stem	HMGCS2	1.06896e-129	0.436252	0.663	0.389	2.3361e-125
Stem	ANP32B	7.41381e-226	0.434971	0.755	0.379	1.62021e-221
Stem	NUCKS1	1.47559e-213	0.434802	0.792	0.423	3.22476e-209
Stem	CCND2	7.4605e-237	0.434379	0.625	0.259	1.63042e-232
Stem	LRRC75A	2.11313e-184	0.434061	0.551	0.246	4.61804e-180
Stem	CDX1	1.81788e-206	0.43308	0.807	0.483	3.9728e-202
Stem	GPR160	0	0.432579	0.62	0.223	0
Stem	PDIA6	6.51833e-244	0.430877	0.726	0.337	1.42452e-239
Stem	IMPDH2	4.86432e-283	0.42812	0.569	0.199	1.06305e-278
Stem	ARPC3	3.03393e-201	0.424223	0.832	0.504	6.63035e-197
Stem	SNRPF	1.72061e-269	0.423524	0.665	0.27	3.76022e-265
Stem	LPP	1.53555e-189	0.421995	0.765	0.447	3.35579e-185
Stem	ETHE1	1.22577e-157	0.421285	0.807	0.513	2.6788e-153
Stem	RNF186	0	0.420458	0.517	0.128	0
Stem	SPINK5	1.44522e-221	0.420336	0.364	0.105	3.15838e-217
Stem	KRTCAP3	0	0.417827	0.583	0.179	0
Stem	EIF1	2.68062e-157	0.416834	0.913	0.738	5.85823e-153
Stem	DSG2	3.86537e-177	0.415568	0.829	0.529	8.44738e-173
Stem	SPCS1	4.4883e-242	0.41282	0.711	0.332	9.80873e-238
Stem	S100A16	8.88133e-198	0.40654	0.765	0.422	1.94093e-193
Stem	TRABD2A	0	0.406316	0.543	0.174	0
Stem	PRDX1	5.36831e-196	0.400784	0.821	0.487	1.17319e-191
Stem	MARCKSL1	1.29186e-200	0.400477	0.848	0.521	2.82322e-196
Stem	LGALS2	2.42639e-149	0.39994	0.528	0.243	5.30263e-145
Stem	TCEA3	6.00856e-233	0.399476	0.76	0.366	1.31311e-228
Stem	MARCKS	4.38339e-172	0.398755	0.93	0.701	9.57945e-168
Stem	NFIB	5.2463e-295	0.398149	0.566	0.193	1.14653e-290
Stem	COMMD6	1.05356e-233	0.39496	0.788	0.402	2.30246e-229
Stem	NFIA	0	0.393705	0.522	0.155	0
Stem	MECOM	3.43706e-283	0.391955	0.576	0.204	7.51136e-279
Stem	ACTB	6.53852e-138	0.391326	0.992	0.939	1.42893e-133
Stem	CES2	1.09894e-151	0.390834	0.839	0.542	2.40162e-147
Stem	MUC4	2.21441e-194	0.390563	0.772	0.385	4.83936e-190
Stem	UGDH	4.89481e-201	0.389279	0.641	0.306	1.06971e-196
Stem	RTN4	9.0075e-169	0.38912	0.738	0.431	1.9685e-164
Stem	ZFP36L2	1.06664e-141	0.389017	0.956	0.812	2.33103e-137
Stem	EMP2	4.10055e-193	0.388573	0.705	0.358	8.96135e-189
Stem	YBX3	1.03259e-208	0.386819	0.731	0.37	2.25663e-204
Stem	PLCB4	1.94082e-209	0.386569	0.573	0.236	4.24147e-205
Stem	APEX1	6.26794e-301	0.380883	0.521	0.161	1.3698e-296
Stem	ZFAS1	8.14036e-188	0.380015	0.663	0.32	1.77899e-183
Stem	OSTC	1.13534e-273	0.378235	0.564	0.195	2.48116e-269
Stem	RAN	2.20673e-203	0.372388	0.705	0.344	4.8226e-199
Stem	SEC61B	1.14973e-193	0.372261	0.746	0.397	2.51262e-189
Stem	FOXP1	5.83172e-188	0.372158	0.682	0.338	1.27446e-183
Stem	TMEM123	4.17603e-229	0.36946	0.674	0.288	9.12629e-225
Stem	MT1G	1.70157e-89	0.369415	0.752	0.538	3.71861e-85
Stem	MTDH	1.98291e-176	0.3688	0.716	0.376	4.33344e-172
Stem	NFKBIZ	4.5898e-141	0.368169	0.623	0.334	1.00305e-136
Stem	RPL36A	4.67415e-168	0.367368	0.669	0.337	1.02149e-163
Stem	TKT	6.33803e-197	0.367329	0.623	0.281	1.38511e-192
Stem	PDZK1IP1	2.58353e-246	0.364296	0.583	0.218	5.64606e-242
Stem	FBL	5.47139e-213	0.362591	0.601	0.25	1.19572e-208
Stem	TSPAN6	4.01385e-279	0.361117	0.584	0.206	8.77188e-275
Stem	HSP90B1	6.26579e-143	0.358833	0.732	0.42	1.36933e-138
Stem	HNRNPA1	2.37796e-174	0.358424	0.587	0.271	5.1968e-170
Stem	MT1M	6.77787e-109	0.356651	0.566	0.3	1.48124e-104
Stem	MUC12	1.17525e-46	0.356568	0.738	0.573	2.5684e-42
Stem	ID2	3.07605e-74	0.35362	0.627	0.429	6.7224e-70
Stem	CCND1	8.04143e-159	0.353332	0.538	0.242	1.75737e-154
Stem	RAB13	1.21718e-223	0.353118	0.573	0.23	2.66003e-219
Stem	NCL	1.99694e-160	0.352968	0.813	0.48	4.36411e-156
Stem	HADH	2.93277e-237	0.352502	0.595	0.234	6.40927e-233
Stem	TRIM2	7.22791e-199	0.349932	0.646	0.3	1.57959e-194
Stem	C12orf57	1.50186e-178	0.349734	0.676	0.332	3.28216e-174
Stem	IRF2BP2	2.80829e-162	0.347365	0.72	0.389	6.13723e-158
Stem	SET	7.74786e-188	0.346184	0.717	0.355	1.69322e-183
Stem	GAS6	7.53744e-235	0.345606	0.597	0.236	1.64723e-230
Stem	PLP2	9.25826e-183	0.345219	0.587	0.26	2.0233e-178
Stem	TMEM238	6.06729e-144	0.344466	0.87	0.619	1.32595e-139
Stem	MYB	0	0.344034	0.476	0.126	0
Stem	TNFRSF11A	0	0.343342	0.458	0.121	0
Stem	ITGA6	1.91606e-124	0.342563	0.739	0.449	4.18735e-120
Stem	RAC1	9.16547e-133	0.342382	0.874	0.647	2.00302e-128
Stem	CPNE3	8.67674e-257	0.341935	0.55	0.196	1.89622e-252
Stem	ID3	2.67894e-58	0.341758	0.573	0.388	5.85455e-54
Stem	MT1F	5.12533e-114	0.340574	0.456	0.218	1.12009e-109
Stem	PPP1R14B	8.29774e-191	0.339383	0.529	0.218	1.81339e-186
Stem	ITM2C	1.29594e-123	0.339181	0.966	0.803	2.83216e-119
Stem	GDF15	1.9604e-74	0.337605	0.461	0.256	4.28425e-70
Stem	SERP1	5.58128e-157	0.336665	0.752	0.434	1.21973e-152
Stem	SUB1	1.04362e-168	0.33579	0.733	0.399	2.28073e-164
Stem	ETS2	8.64169e-89	0.33539	0.674	0.438	1.88855e-84
Stem	DUT	5.10408e-263	0.334952	0.536	0.18	1.11545e-258
Stem	NSA2	9.80862e-162	0.334403	0.68	0.351	2.14358e-157
Stem	SYPL1	5.0974e-229	0.334395	0.532	0.195	1.11399e-224
Stem	GMNN	3.22129e-203	0.331793	0.389	0.123	7.0398e-199
Stem	ATP1B1	1.95903e-99	0.328506	0.881	0.701	4.28127e-95
Stem	SRI	2.08688e-148	0.327798	0.928	0.684	4.56066e-144
Stem	KCNE3	4.37957e-254	0.326633	0.38	0.102	9.57111e-250
Stem	LDHA	4.63391e-162	0.326417	0.793	0.468	1.01269e-157
Stem	ZKSCAN1	2.59966e-141	0.325319	0.734	0.433	5.68129e-137
Stem	CCNI	1.43187e-146	0.325082	0.794	0.492	3.12921e-142
Stem	ECI2	8.71379e-262	0.324931	0.45	0.136	1.90431e-257
Stem	TFCP2L1	7.52777e-136	0.324798	0.632	0.342	1.64512e-131
Stem	PLBD1	5.75446e-274	0.322568	0.464	0.139	1.25758e-269
Stem	CCT2	2.16871e-210	0.321635	0.542	0.208	4.7395e-206
Stem	FOSB	6.04e-55	0.321631	0.682	0.54	1.31998e-50
Stem	CTSS	9.60719e-140	0.321375	0.637	0.343	2.09956e-135
Stem	TMEM176B	2.49345e-133	0.318707	0.75	0.447	5.44918e-129
Stem	S100A14	2.06995e-105	0.317364	0.856	0.637	4.52367e-101
Stem	ACTR2	5.21713e-113	0.316161	0.732	0.47	1.14015e-108
Stem	ENO1	7.13787e-152	0.316111	0.831	0.527	1.55991e-147
Stem	PAPSS2	7.04987e-140	0.313342	0.591	0.301	1.54068e-135
Stem	LSM5	8.81129e-195	0.31324	0.554	0.223	1.92562e-190
Stem	CASP6	3.39099e-226	0.312924	0.492	0.175	7.41068e-222
Stem	LBR	3.62394e-186	0.312168	0.524	0.212	7.91977e-182
Stem	HIF1A	4.62348e-193	0.311716	0.455	0.168	1.01042e-188
Stem	DUOX2	1.51435e-70	0.311363	0.241	0.099	3.30946e-66
Stem	PPIC	8.21894e-156	0.311133	0.513	0.23	1.79617e-151
Stem	NHP2	4.31706e-203	0.310704	0.563	0.223	9.4345e-199
Stem	GOLIM4	1.42935e-125	0.310198	0.741	0.46	3.12371e-121
Stem	PDCD4	2.48703e-120	0.309097	0.79	0.513	5.43517e-116
Stem	CDH17	2.6469e-100	0.307026	0.832	0.606	5.78453e-96
Stem	SNORC	3.2338e-203	0.306258	0.524	0.2	7.06715e-199
Stem	SAP18	1.32554e-126	0.306186	0.806	0.536	2.89683e-122
Stem	GSTO1	3.87707e-174	0.305413	0.543	0.235	8.47296e-170
Stem	RBM47	6.09123e-114	0.304887	0.744	0.483	1.33118e-109
Stem	YWHAB	4.09535e-117	0.300333	0.871	0.663	8.94997e-113
Stem	IGFBP4	5.60059e-169	0.30023	0.535	0.233	1.22395e-164
Stem	MUC5B	1.33805e-149	0.300084	0.396	0.149	2.92418e-145
Stem	SH3BGRL	4.97172e-235	0.300047	0.461	0.149	1.08652e-230
Stem	HMGB1	2.82831e-129	0.300004	0.911	0.681	6.18098e-125
Stem	CERS6	3.66782e-155	0.299789	0.553	0.254	8.01566e-151
Stem	SNHG8	5.79555e-121	0.299612	0.617	0.337	1.26656e-116
Stem	RSL1D1	2.7124e-164	0.298924	0.526	0.224	5.92768e-160
Stem	PGRMC1	4.07176e-148	0.29708	0.62	0.317	8.89842e-144
Stem	TCEAL9	5.05755e-173	0.295241	0.512	0.212	1.10528e-168
Stem	PDK4	2.5687e-95	0.291048	0.427	0.212	5.61365e-91
Stem	PIM3	6.47194e-124	0.290732	0.509	0.251	1.41438e-119
Stem	TTC3	7.8751e-138	0.289889	0.704	0.383	1.72102e-133
Stem	MTUS1	1.30574e-116	0.289039	0.57	0.307	2.85357e-112
Stem	BACE2	3.06766e-136	0.287761	0.486	0.217	6.70407e-132
Stem	LDHB	4.67268e-169	0.287211	0.5	0.197	1.02117e-164
Stem	ITM2B	1.71185e-110	0.286502	0.735	0.459	3.74108e-106
Stem	ATP6AP2	3.39508e-184	0.286408	0.499	0.197	7.41962e-180
Stem	H2AFZ	9.59889e-123	0.285771	0.654	0.36	2.09774e-118
Stem	SSR4	8.0249e-155	0.285086	0.896	0.602	1.75376e-150
Stem	FERMT1	1.00137e-157	0.283908	0.586	0.27	2.18839e-153
Stem	GNPTAB	8.42869e-130	0.283607	0.464	0.209	1.84201e-125
Stem	NET1	7.53242e-93	0.282864	0.687	0.451	1.64614e-88
Stem	DNAJB1	8.4043e-78	0.281916	0.701	0.492	1.83668e-73
Stem	IFT57	2.64861e-154	0.281475	0.434	0.175	5.78827e-150
Stem	PALLD	5.3713e-243	0.280203	0.414	0.121	1.17384e-238
Stem	CD63	2.34485e-107	0.279412	0.97	0.825	5.12443e-103
Stem	SELENOW	1.75278e-97	0.27913	0.668	0.42	3.83052e-93
Stem	EID1	2.71092e-147	0.278815	0.497	0.218	5.92444e-143
Stem	SSB	1.33445e-152	0.278426	0.505	0.218	2.91631e-148
Stem	IFITM3	1.59924e-158	0.277972	0.584	0.263	3.49498e-154
Stem	PLCE1	1.75441e-149	0.277222	0.625	0.304	3.8341e-145
Stem	SLC38A1	4.61392e-111	0.276516	0.579	0.313	1.00833e-106
Stem	ZFP36L1	1.07286e-106	0.276407	0.559	0.299	2.34463e-102
Stem	DNAJC15	3.66094e-144	0.275822	0.659	0.346	8.00063e-140
Stem	PPP1R12B	9.12007e-164	0.275807	0.393	0.143	1.9931e-159
Stem	FBP1	7.64005e-244	0.274846	0.372	0.101	1.66966e-239
Stem	GFPT1	3.27919e-114	0.274557	0.722	0.446	7.16635e-110
Stem	RAB32	8.63003e-186	0.273711	0.436	0.158	1.88601e-181
Stem	PRKACB	1.15751e-146	0.273535	0.448	0.188	2.52962e-142
Stem	CD74	2.27335e-70	0.273434	0.331	0.163	4.96818e-66
Stem	GNAQ	8.24548e-125	0.273096	0.552	0.281	1.80197e-120
Stem	RPN2	1.73172e-158	0.272893	0.585	0.268	3.7845e-154
Stem	RSL24D1	5.38108e-143	0.272351	0.468	0.203	1.17598e-138
Stem	HMGN3	5.86183e-182	0.271894	0.438	0.158	1.28104e-177
Stem	FAM177A1	3.19182e-143	0.269857	0.502	0.228	6.97539e-139
Stem	HSP90AA1	1.33079e-108	0.269519	0.97	0.855	2.9083e-104
Stem	TST	2.49201e-92	0.269141	0.81	0.58	5.44603e-88
Stem	CXCL3	6.56914e-89	0.268591	0.275	0.108	1.43562e-84
Stem	NFIC	3.78885e-202	0.267047	0.405	0.131	8.28016e-198
Stem	NOP53	1.67185e-119	0.266939	0.606	0.326	3.65366e-115
Stem	RPS6KA3	5.01273e-123	0.266895	0.515	0.253	1.09548e-118
Stem	SRSF2	9.06738e-112	0.266065	0.707	0.42	1.98159e-107
Stem	PPIG	9.79364e-115	0.265857	0.601	0.328	2.1403e-110
Stem	ASAH1	7.43894e-189	0.264731	0.415	0.143	1.62571e-184
Stem	PON2	2.18649e-128	0.264308	0.526	0.256	4.77836e-124
Stem	C6orf48	1.30442e-131	0.263617	0.463	0.203	2.85068e-127
Stem	PDLIM1	6.94896e-96	0.263323	0.825	0.579	1.51863e-91
Stem	SERPINB1	6.0089e-117	0.263176	0.676	0.396	1.31319e-112
Stem	MFHAS1	5.48164e-203	0.260273	0.398	0.126	1.19796e-198
Stem	PGK1	3.58146e-136	0.260185	0.621	0.322	7.82691e-132
Stem	TSPAN13	6.03834e-169	0.259879	0.546	0.229	1.31962e-164
Stem	KDM5B	7.03078e-145	0.259157	0.469	0.202	1.53651e-140
Stem	BEX3	4.80851e-211	0.259126	0.379	0.113	1.05085e-206
Stem	H2AFY	2.60457e-110	0.257296	0.714	0.433	5.69203e-106
Stem	PGM2L1	8.01386e-198	0.257193	0.36	0.108	1.75135e-193
Stem	HNRNPH1	3.63082e-92	0.255923	0.724	0.465	7.9348e-88
Stem	TPM3	6.2677e-92	0.255375	0.75	0.505	1.36974e-87
Stem	SLC28A2	0	0.25526	0.224	0.027	0
Stem	MT2A	5.57423e-67	0.255243	0.78	0.56	1.21819e-62
Stem	TC2N	3.10119e-128	0.254966	0.455	0.202	6.77734e-124
Stem	SATB2	8.82118e-114	0.254772	0.538	0.279	1.92778e-109
Stem	B3GALT5	1.64035e-38	0.254596	0.377	0.247	3.58482e-34
Stem	PKM	2.75842e-128	0.254579	0.725	0.403	6.02824e-124
Stem	UQCRC1	8.79489e-98	0.254374	0.826	0.582	1.92204e-93
Stem	DDX21	8.05281e-102	0.254367	0.585	0.32	1.75986e-97
Stem	GCHFR	1.7245e-171	0.252786	0.415	0.15	3.76873e-167
Stem	PSMA7	4.41571e-133	0.252092	0.824	0.527	9.65009e-129
Stem	EHF	2.06968e-109	0.251851	0.654	0.38	4.52307e-105
Stem	CDK6	9.22421e-85	0.25181	0.369	0.175	2.01586e-80
Stem	POMP	5.38272e-140	0.251422	0.729	0.411	1.17634e-135
Stem	BRI3BP	5.5483e-126	0.251071	0.452	0.202	1.21252e-121
Stem	ESRP1	7.62546e-113	0.250899	0.581	0.314	1.66647e-108
Stem	DSP	5.84381e-91	0.250626	0.873	0.65	1.27711e-86
Stem	GALNT7	2.79382e-92	0.250548	0.608	0.363	6.10561e-88
Stem/TA 1	SOX4	0	1.23532	0.899	0.588	0
Stem/TA 1	HEXIM1	0	1.23281	0.936	0.534	0
Stem/TA 1	HIST1H4C	0	1.08737	0.855	0.5	0
Stem/TA 1	HES1	0	1.07833	0.91	0.608	0
Stem/TA 1	MAFB	0	0.907152	0.441	0.101	0
Stem/TA 1	HIST1H2BG	0	0.895694	0.699	0.299	0
Stem/TA 1	IER5L	0	0.831615	0.722	0.293	0
Stem/TA 1	PPP1R15A	0	0.764926	0.867	0.559	0
Stem/TA 1	Z93241.1	0	0.760864	0.566	0.168	0
Stem/TA 1	JUN	0	0.745391	0.996	0.912	0
Stem/TA 1	IER5	0	0.735282	0.744	0.4	0
Stem/TA 1	IER2	0	0.728498	0.959	0.762	0
Stem/TA 1	EGR1	0	0.701523	0.843	0.498	0
Stem/TA 1	ZFP36L2	0	0.698503	0.949	0.807	0
Stem/TA 1	AC023157.3	1.82303e-260	0.666297	0.562	0.295	3.98405e-256
Stem/TA 1	PPP1R10	0	0.663	0.796	0.512	0
Stem/TA 1	BTG1	0	0.655634	0.876	0.665	0
Stem/TA 1	SOCS1	0	0.644943	0.539	0.156	0
Stem/TA 1	CEBPB	0	0.642142	0.627	0.337	0
Stem/TA 1	NRARP	0	0.622634	0.668	0.32	0
Stem/TA 1	HSPA1B	7.22463e-304	0.608225	0.863	0.61	1.57887e-299
Stem/TA 1	AL137077.2	0	0.591981	0.503	0.128	0
Stem/TA 1	AL355075.4	0	0.576211	0.448	0.138	0
Stem/TA 1	HIST1H2AG	0	0.57123	0.438	0.129	0
Stem/TA 1	GADD45B	3.02936e-290	0.550063	0.588	0.293	6.62036e-286
Stem/TA 1	BTG2	0	0.548936	0.771	0.469	0
Stem/TA 1	RASD1	0	0.546815	0.594	0.252	0
Stem/TA 1	POU3F1	0	0.545282	0.327	0.089	0
Stem/TA 1	IER3	3.92507e-285	0.541164	0.884	0.672	8.57784e-281
Stem/TA 1	AMD1	1.70717e-240	0.536771	0.624	0.386	3.73085e-236
Stem/TA 1	CITED2	7.96203e-297	0.521251	0.555	0.266	1.74002e-292
Stem/TA 1	CSKMT	0	0.517804	0.455	0.118	0
Stem/TA 1	RHOB	1.59781e-275	0.504536	0.748	0.474	3.49186e-271
Stem/TA 1	RPS19	7.99081e-191	0.491331	0.972	0.857	1.74631e-186
Stem/TA 1	JUNB	5.80603e-249	0.487414	0.907	0.73	1.26885e-244
Stem/TA 1	SELENBP1	3.98051e-132	0.483537	0.682	0.503	8.699e-128
Stem/TA 1	TCIM	3.52613e-104	0.481967	0.443	0.273	7.70601e-100
Stem/TA 1	HIST1H2AH	0	0.476421	0.399	0.099	0
Stem/TA 1	POLR2A	5.66981e-204	0.465298	0.523	0.292	1.23908e-199
Stem/TA 1	CA1	5.39865e-38	0.463045	0.447	0.352	1.17982e-33
Stem/TA 1	FOSB	3.66956e-264	0.445271	0.835	0.521	8.01945e-260
Stem/TA 1	ID4	5.80996e-190	0.426999	0.316	0.123	1.26971e-185
Stem/TA 1	AL031777.3	7.62391e-222	0.42412	0.383	0.157	1.66613e-217
Stem/TA 1	DNAJB1	4.40502e-161	0.409044	0.701	0.484	9.62673e-157
Stem/TA 1	RPS18	1.29568e-155	0.403229	0.981	0.91	2.83157e-151
Stem/TA 1	DDIT4	2.45162e-189	0.401376	0.488	0.25	5.35776e-185
Stem/TA 1	HIST1H2BH	6.61485e-192	0.391083	0.37	0.158	1.44561e-187
Stem/TA 1	LINC01970	0	0.39043	0.318	0.078	0
Stem/TA 1	RPL13	2.62779e-125	0.380075	0.96	0.837	5.74278e-121
Stem/TA 1	H3F3B	3.77254e-131	0.372387	0.954	0.904	8.2445e-127
Stem/TA 1	AL118516.1	2.35486e-228	0.371729	0.384	0.155	5.1463e-224
Stem/TA 1	HSPA1A	2.76622e-105	0.36985	0.708	0.518	6.0453e-101
Stem/TA 1	AC005837.1	1.69491e-178	0.367224	0.295	0.112	3.70405e-174
Stem/TA 1	VEGFA	8.9067e-91	0.352396	0.591	0.464	1.94647e-86
Stem/TA 1	ADIRF	2.11546e-67	0.350971	0.504	0.37	4.62313e-63
Stem/TA 1	CDKN1C	2.44992e-214	0.349855	0.337	0.125	5.35405e-210
Stem/TA 1	KCNQ1OT1	3.62252e-116	0.346941	0.641	0.448	7.91666e-112
Stem/TA 1	PCK1	1.69778e-75	0.342574	0.661	0.517	3.71032e-71
Stem/TA 1	AL021453.1	3.26191e-146	0.340438	0.334	0.153	7.12857e-142
Stem/TA 1	HIST1H3A	0	0.3401	0.313	0.08	0
Stem/TA 1	RPS2	6.43936e-124	0.337317	0.97	0.835	1.40726e-119
Stem/TA 1	RPL28	2.37775e-113	0.336134	0.956	0.885	5.19633e-109
Stem/TA 1	RND3	5.22077e-76	0.330243	0.524	0.396	1.14095e-71
Stem/TA 1	YME1L1	3.44799e-68	0.327192	0.479	0.367	7.53523e-64
Stem/TA 1	ELOB	5.73349e-100	0.321647	0.848	0.787	1.253e-95
Stem/TA 1	RPL13A	2.45222e-126	0.321363	0.973	0.899	5.35908e-122
Stem/TA 1	ELF3	3.58746e-109	0.318396	0.946	0.909	7.84004e-105
Stem/TA 1	SRSF7	3.00085e-105	0.314474	0.551	0.391	6.55807e-101
Stem/TA 1	HSPA2	5.86064e-106	0.310371	0.319	0.164	1.28078e-101
Stem/TA 1	PMAIP1	3.99645e-109	0.309007	0.405	0.232	8.73385e-105
Stem/TA 1	H2AFX	4.46744e-136	0.307885	0.397	0.21	9.76313e-132
Stem/TA 1	HIST1H1E	6.48849e-127	0.306464	0.324	0.155	1.41799e-122
Stem/TA 1	MED29	9.15782e-138	0.304033	0.381	0.196	2.00135e-133
Stem/TA 1	TMEM238	4.69885e-79	0.302381	0.7	0.625	1.02689e-74
Stem/TA 1	CBX4	2.77292e-129	0.301832	0.402	0.218	6.05995e-125
Stem/TA 1	HSP90AA1	9.07256e-93	0.298089	0.942	0.853	1.98272e-88
Stem/TA 1	HNRNPU	1.16991e-64	0.297995	0.583	0.475	2.55672e-60
Stem/TA 1	CEBPD	9.71905e-82	0.283476	0.477	0.332	2.124e-77
Stem/TA 1	SNHG8	9.5124e-75	0.283145	0.479	0.339	2.07884e-70
Stem/TA 1	HIST1H2BF	3.24918e-170	0.282591	0.266	0.096	7.10077e-166
Stem/TA 1	ARGLU1	9.85593e-53	0.282479	0.735	0.68	2.15391e-48
Stem/TA 1	ID2	2.41402e-85	0.281312	0.576	0.426	5.2756e-81
Stem/TA 1	AC007613.1	2.62889e-121	0.278967	0.243	0.1	5.74517e-117
Stem/TA 1	SOCS3	2.12685e-177	0.274724	0.252	0.085	4.64801e-173
Stem/TA 1	AL135925.1	5.90037e-117	0.272008	0.243	0.102	1.28947e-112
Stem/TA 1	RPS9	3.36338e-92	0.269807	0.885	0.722	7.35032e-88
Stem/TA 1	C6orf62	6.12626e-60	0.266899	0.482	0.371	1.33883e-55
Stem/TA 1	AC091271.1	2.03673e-119	0.263157	0.282	0.127	4.45108e-115
Stem/TA 1	AL360012.1	1.82378e-213	0.262831	0.234	0.066	3.98569e-209
Stem/TA 1	RPL36	1.55109e-92	0.260855	0.966	0.907	3.38976e-88
Stem/TA 1	HIST1H4E	6.01407e-114	0.25382	0.29	0.135	1.31432e-109
Stem/TA 1	AC087239.1	7.01943e-236	0.250588	0.266	0.077	1.53403e-231
Stem/TA 1	GADD45G	4.62886e-105	0.250085	0.32	0.161	1.01159e-100
Stem/TA 2	NXPE1	7.44439e-199	0.443168	0.603	0.304	1.6269e-194
Stem/TA 2	NXPE4	2.34607e-169	0.404339	0.574	0.298	5.12711e-165
Stem/TA 2	PRAC1	7.87606e-161	0.390021	0.431	0.18	1.72123e-156
Stem/TA 2	PLCE1	1.1046e-130	0.32363	0.549	0.305	2.414e-126
Stem/TA 2	RARRES2	4.46104e-160	0.322536	0.333	0.121	9.74915e-156
Stem/TA 2	LEFTY1	3.1265e-134	0.301916	0.395	0.17	6.83266e-130
Stem/TA 3	CXCR4	8.90322e-29	0.339554	0.115	0.043	1.94571e-24
Stem/TA 3	JCHAIN	8.03397e-18	0.326265	0.408	0.282	1.75574e-13
Stem/TA 3	SRGN	3.70695e-21	0.294936	0.129	0.059	8.10117e-17
Ent. Prog. 1	CA1	0	1.36143	0.836	0.316	0
Ent. Prog. 1	SELENBP1	0	0.966957	0.926	0.48	0
Ent. Prog. 1	CA2	0	0.725493	0.936	0.505	0
Ent. Prog. 1	FABP1	0	0.694595	0.988	0.661	0
Ent. Prog. 1	MT1M	0	0.666517	0.665	0.281	0
Ent. Prog. 1	SLC26A2	0	0.610895	0.651	0.199	0
Ent. Prog. 1	MT1G	4.39048e-284	0.561548	0.818	0.524	9.59496e-280
Ent. Prog. 1	CKB	4.27055e-283	0.505496	0.892	0.683	9.33286e-279
Ent. Prog. 1	PHGR1	0	0.504113	0.999	0.935	0
Ent. Prog. 1	MT1X	5.03451e-239	0.50049	0.671	0.373	1.10024e-234
Ent. Prog. 1	MT2A	1.08437e-229	0.497381	0.808	0.549	2.36978e-225
Ent. Prog. 1	KRT19	5.49108e-286	0.492722	0.977	0.833	1.20002e-281
Ent. Prog. 1	MT1E	7.36855e-216	0.470667	0.83	0.562	1.61032e-211
Ent. Prog. 1	ADIRF	4.8818e-273	0.461746	0.685	0.354	1.06687e-268
Ent. Prog. 1	LGALS2	1.04954e-298	0.417109	0.551	0.23	2.29367e-294
Ent. Prog. 1	UGT2B17	3.7634e-195	0.406984	0.527	0.26	8.22454e-191
Ent. Prog. 1	PIGR	1.76418e-219	0.377697	0.992	0.869	3.85544e-215
Ent. Prog. 1	HSD11B2	1.2903e-246	0.37684	0.741	0.432	2.81982e-242
Ent. Prog. 1	CD24	7.65766e-229	0.357567	0.86	0.562	1.67351e-224
Ent. Prog. 1	C10orf99	8.25929e-198	0.35467	0.798	0.512	1.80498e-193
Ent. Prog. 1	SULT1B1	1.05524e-278	0.343914	0.611	0.283	2.30612e-274
Ent. Prog. 1	LGALS4	8.03761e-193	0.336616	0.991	0.917	1.75654e-188
Ent. Prog. 1	CES2	9.52298e-211	0.310903	0.837	0.531	2.08115e-206
Ent. Prog. 1	ETHE1	1.25669e-171	0.308789	0.774	0.506	2.74638e-167
Ent. Prog. 1	MT1F	3.07649e-191	0.297161	0.461	0.208	6.72337e-187
Ent. Prog. 1	MT1H	1.05723e-212	0.296571	0.481	0.209	2.31047e-208
Ent. Prog. 1	SLC4A4	2.93476e-174	0.290445	0.64	0.362	6.41364e-170
Ent. Prog. 1	HMGCS2	9.03259e-131	0.28479	0.631	0.382	1.97398e-126
Ent. Prog. 1	GPT	9.34642e-250	0.276512	0.472	0.192	2.04257e-245
Ent. Prog. 1	PLCE1	8.35393e-184	0.2655	0.573	0.297	1.82567e-179
Ent. Prog. 1	BSG	1.8993e-116	0.257437	0.87	0.696	4.15072e-112
Ent. Prog. 1	CDKN2B-AS1	2.51791e-179	0.255509	0.468	0.211	5.50265e-175
Ent. Prog. 2	FABP1	0	1.51867	0.998	0.653	0
Ent. Prog. 2	PHGR1	0	1.25829	1	0.934	0
Ent. Prog. 2	SLC26A3	0	1.2372	0.979	0.347	0
Ent. Prog. 2	CEACAM7	0	1.21419	0.935	0.306	0
Ent. Prog. 2	AQP8	0	1.16796	0.727	0.184	0
Ent. Prog. 2	CA1	0	1.14152	0.795	0.31	0
Ent. Prog. 2	GUCA2A	0	1.05317	0.911	0.311	0
Ent. Prog. 2	MS4A12	0	1.00037	0.848	0.223	0
Ent. Prog. 2	KRT19	0	0.981952	0.983	0.829	0
Ent. Prog. 2	PLAC8	0	0.973503	0.952	0.41	0
Ent. Prog. 2	CA2	0	0.936368	0.958	0.493	0
Ent. Prog. 2	FXYD3	0	0.917122	0.994	0.791	0
Ent. Prog. 2	KRT20	0	0.914676	0.953	0.521	0
Ent. Prog. 2	SELENOP	0	0.857913	0.824	0.387	0
Ent. Prog. 2	TMEM54	0	0.853293	0.974	0.698	0
Ent. Prog. 2	LGALS3	0	0.821569	0.998	0.901	0
Ent. Prog. 2	IFI27	0	0.812186	0.98	0.792	0
Ent. Prog. 2	MT2A	2.91435e-254	0.768435	0.761	0.55	6.36901e-250
Ent. Prog. 2	SLC9A3	0	0.764966	0.617	0.187	0
Ent. Prog. 2	FTH1	0	0.75998	0.904	0.629	0
Ent. Prog. 2	KRT8	0	0.755956	0.996	0.935	0
Ent. Prog. 2	CDKN2B-AS1	0	0.74863	0.679	0.181	0
Ent. Prog. 2	IGLC2	8.02973e-06	0.746022	0.244	0.276	0.175482
Ent. Prog. 2	PRDX6	0	0.743637	0.83	0.469	0
Ent. Prog. 2	CKB	3.57287e-296	0.736927	0.868	0.681	7.80815e-292
Ent. Prog. 2	MT1M	1.2527e-269	0.73538	0.549	0.287	2.73766e-265
Ent. Prog. 2	PRSS3	0	0.722718	0.931	0.498	0
Ent. Prog. 2	PKIB	0	0.718509	0.808	0.285	0
Ent. Prog. 2	ETHE1	0	0.713214	0.858	0.491	0
Ent. Prog. 2	ANPEP	0	0.702202	0.629	0.205	0
Ent. Prog. 2	SLC51B	0	0.696568	0.686	0.154	0
Ent. Prog. 2	MUC12	0	0.684039	0.899	0.545	0
Ent. Prog. 2	TSPAN1	0	0.671905	0.99	0.654	0
Ent. Prog. 2	SELENBP1	2.26932e-295	0.658968	0.765	0.49	4.95938e-291
Ent. Prog. 2	CEACAM1	0	0.655268	0.767	0.275	0
Ent. Prog. 2	C2orf88	0	0.645771	0.72	0.239	0
Ent. Prog. 2	TMIGD1	0	0.637841	0.611	0.133	0
Ent. Prog. 2	MYL12B	0	0.637021	0.975	0.735	0
Ent. Prog. 2	SFN	0	0.631912	0.849	0.452	0
Ent. Prog. 2	CDHR5	0	0.627819	0.956	0.572	0
Ent. Prog. 2	RHOC	0	0.608403	0.883	0.466	0
Ent. Prog. 2	LGALS4	0	0.603631	0.991	0.915	0
Ent. Prog. 2	SRI	0	0.60199	0.943	0.669	0
Ent. Prog. 2	S100A10	0	0.599966	0.995	0.912	0
Ent. Prog. 2	SMIM22	0	0.58811	0.951	0.738	0
Ent. Prog. 2	MISP	0	0.583749	0.899	0.526	0
Ent. Prog. 2	TST	0	0.583239	0.872	0.559	0
Ent. Prog. 2	S100A6	0	0.581834	1	0.985	0
Ent. Prog. 2	ADIRF	2.47305e-206	0.574684	0.591	0.358	5.40459e-202
Ent. Prog. 2	CD177	0	0.563405	0.512	0.214	0
Ent. Prog. 2	ITM2C	0	0.546301	0.986	0.791	0
Ent. Prog. 2	BSG	0	0.539929	0.909	0.688	0
Ent. Prog. 2	SDCBP2	0	0.531981	0.844	0.363	0
Ent. Prog. 2	ATP1B3	0	0.531212	0.726	0.337	0
Ent. Prog. 2	MT1E	1.30964e-161	0.527883	0.761	0.564	2.86209e-157
Ent. Prog. 2	CA4	0	0.52463	0.644	0.178	0
Ent. Prog. 2	MT1H	6.6861e-203	0.512725	0.435	0.208	1.46118e-198
Ent. Prog. 2	VAMP8	0	0.511895	0.869	0.537	0
Ent. Prog. 2	HPGD	0	0.509103	0.688	0.234	0
Ent. Prog. 2	GIPC1	0	0.508531	0.763	0.394	0
Ent. Prog. 2	TMSB4X	0	0.508424	0.998	0.967	0
Ent. Prog. 2	C10orf99	0	0.495817	0.825	0.503	0
Ent. Prog. 2	CES2	0	0.495777	0.87	0.521	0
Ent. Prog. 2	MYL12A	0	0.495404	0.906	0.635	0
Ent. Prog. 2	ACAA2	0	0.489801	0.739	0.338	0
Ent. Prog. 2	DHRS11	0	0.485121	0.72	0.316	0
Ent. Prog. 2	PPDPF	0	0.480524	0.984	0.879	0
Ent. Prog. 2	SGK1	0	0.477204	0.643	0.284	0
Ent. Prog. 2	SLC26A2	0	0.466913	0.577	0.198	0
Ent. Prog. 2	HIST1H1C	0	0.462928	0.693	0.366	0
Ent. Prog. 2	UGP2	0	0.457691	0.728	0.364	0
Ent. Prog. 2	HSD17B2	0	0.453274	0.543	0.165	0
Ent. Prog. 2	PIGR	0	0.450056	0.999	0.865	0
Ent. Prog. 2	JPT1	0	0.448382	0.81	0.476	0
Ent. Prog. 2	CTSA	0	0.443298	0.749	0.384	0
Ent. Prog. 2	GPA33	0	0.439592	0.885	0.54	0
Ent. Prog. 2	PRR13	0	0.438808	0.751	0.433	0
Ent. Prog. 2	JCHAIN	0.0395211	0.438458	0.274	0.287	1
Ent. Prog. 2	ISG15	0	0.436876	0.62	0.296	0
Ent. Prog. 2	IGKC	3.18727e-09	0.434076	0.759	0.766	6.96545e-05
Ent. Prog. 2	MT1G	1.89058e-64	0.432476	0.638	0.539	4.13168e-60
Ent. Prog. 2	TRPM6	0	0.432169	0.518	0.142	0
Ent. Prog. 2	CHP1	0	0.431301	0.694	0.367	0
Ent. Prog. 2	TSPAN8	0	0.428378	0.969	0.791	0
Ent. Prog. 2	CLTB	0	0.427647	0.838	0.495	0
Ent. Prog. 2	FCGRT	2.08107e-298	0.427638	0.805	0.518	4.54796e-294
Ent. Prog. 2	UGT2B17	1.83076e-145	0.427177	0.471	0.261	4.00095e-141
Ent. Prog. 2	CTSZ	0	0.425293	0.758	0.413	0
Ent. Prog. 2	C11orf86	0	0.42527	0.404	0.089	0
Ent. Prog. 2	SLC25A5	5.55468e-236	0.423554	0.859	0.652	1.21392e-231
Ent. Prog. 2	PDE9A	0	0.422002	0.514	0.198	0
Ent. Prog. 2	FLNB	4.04629e-293	0.418843	0.752	0.458	8.84276e-289
Ent. Prog. 2	C1QTNF12	0	0.416516	0.519	0.133	0
Ent. Prog. 2	TMEM37	0	0.414049	0.534	0.156	0
Ent. Prog. 2	MEP1A	0	0.410399	0.627	0.238	0
Ent. Prog. 2	CLCA4	0	0.409281	0.536	0.195	0
Ent. Prog. 2	AKR1B10	0	0.408822	0.486	0.149	0
Ent. Prog. 2	MXI1	0	0.408535	0.62	0.247	0
Ent. Prog. 2	ETNK1	4.76449e-135	0.408451	0.515	0.335	1.04123e-130
Ent. Prog. 2	EFHD2	1.04211e-306	0.405069	0.824	0.542	2.27743e-302
Ent. Prog. 2	PPP1R14D	0	0.401974	0.62	0.271	0
Ent. Prog. 2	CLDN3	6.36732e-259	0.397238	0.969	0.847	1.39151e-254
Ent. Prog. 2	SLC17A4	0	0.395761	0.567	0.205	0
Ent. Prog. 2	AOC1	0	0.3956	0.843	0.527	0
Ent. Prog. 2	SULT1A2	0	0.394856	0.491	0.12	0
Ent. Prog. 2	MGLL	0	0.388654	0.81	0.454	0
Ent. Prog. 2	AHCYL2	0	0.387343	0.553	0.225	0
Ent. Prog. 2	PLS1	1.33206e-304	0.386847	0.76	0.457	2.91108e-300
Ent. Prog. 2	SULT1A1	0	0.385747	0.569	0.252	0
Ent. Prog. 2	AMN	1.55322e-296	0.385319	0.787	0.486	3.39441e-292
Ent. Prog. 2	CDKN2B	0	0.384171	0.566	0.214	0
Ent. Prog. 2	CDA	0	0.382508	0.438	0.152	0
Ent. Prog. 2	LGALS2	1.16665e-264	0.377213	0.507	0.228	2.54959e-260
Ent. Prog. 2	NEAT1	3.38282e-231	0.372969	0.998	0.987	7.39282e-227
Ent. Prog. 2	MVP	4.424e-268	0.372669	0.806	0.542	9.66822e-264
Ent. Prog. 2	SLC4A4	0	0.367282	0.683	0.351	0
Ent. Prog. 2	ACADS	4.93122e-287	0.365043	0.638	0.337	1.07767e-282
Ent. Prog. 2	CFDP1	4.29938e-242	0.361661	0.646	0.367	9.39588e-238
Ent. Prog. 2	TP53I3	4.16023e-302	0.360198	0.655	0.341	9.09176e-298
Ent. Prog. 2	HHLA2	0	0.352206	0.503	0.161	0
Ent. Prog. 2	ACTB	3.71361e-222	0.349387	0.992	0.936	8.11573e-218
Ent. Prog. 2	SERINC2	2.02509e-283	0.345773	0.803	0.495	4.42563e-279
Ent. Prog. 2	DDAH2	4.8838e-234	0.342569	0.554	0.294	1.06731e-229
Ent. Prog. 2	SCNN1B	0	0.342368	0.463	0.151	0
Ent. Prog. 2	APPL2	0	0.340878	0.541	0.236	0
Ent. Prog. 2	SH3BGRL3	1.53897e-262	0.337563	0.951	0.757	3.36326e-258
Ent. Prog. 2	GNA11	0	0.336298	0.568	0.266	0
Ent. Prog. 2	SULT1B1	1.24703e-264	0.335574	0.57	0.281	2.72526e-260
Ent. Prog. 2	SLC20A1	4.72752e-205	0.335259	0.544	0.293	1.03315e-200
Ent. Prog. 2	AKR1C3	6.67174e-177	0.334665	0.495	0.27	1.45804e-172
Ent. Prog. 2	SLC6A8	6.66582e-300	0.33334	0.583	0.275	1.45675e-295
Ent. Prog. 2	PAPSS2	1.63662e-256	0.330982	0.567	0.286	3.57667e-252
Ent. Prog. 2	TPRN	1.81966e-288	0.33008	0.59	0.292	3.97668e-284
Ent. Prog. 2	GGT6	6.29591e-265	0.32948	0.634	0.344	1.37591e-260
Ent. Prog. 2	EMP1	0	0.328845	0.528	0.196	0
Ent. Prog. 2	SLC22A18	3.16456e-266	0.328387	0.616	0.33	6.91583e-262
Ent. Prog. 2	MYH14	1.07182e-242	0.325363	0.756	0.473	2.34235e-238
Ent. Prog. 2	PRR15	0	0.325127	0.55	0.249	0
Ent. Prog. 2	DSC2	4.87052e-252	0.323231	0.783	0.491	1.0644e-247
Ent. Prog. 2	LINC01133	0	0.322147	0.465	0.158	0
Ent. Prog. 2	CSTB	8.1454e-215	0.320446	0.85	0.628	1.7801e-210
Ent. Prog. 2	PRSS8	1.86603e-247	0.320258	0.776	0.494	4.07803e-243
Ent. Prog. 2	DHRS9	0	0.317004	0.496	0.174	0
Ent. Prog. 2	C4orf48	4.74129e-198	0.316723	0.742	0.491	1.03616e-193
Ent. Prog. 2	FTL	5.74298e-184	0.315943	0.972	0.892	1.25507e-179
Ent. Prog. 2	ELOB	8.39614e-164	0.315069	0.92	0.778	1.83489e-159
Ent. Prog. 2	MT1X	5.2242e-29	0.313132	0.465	0.39	1.1417e-24
Ent. Prog. 2	HRCT1	0	0.308831	0.488	0.197	0
Ent. Prog. 2	TSC22D1	1.07567e-163	0.303417	0.704	0.479	2.35076e-159
Ent. Prog. 2	TDP2	3.54327e-231	0.302779	0.647	0.366	7.74347e-227
Ent. Prog. 2	C15orf48	5.1193e-231	0.301933	0.521	0.256	1.11877e-226
Ent. Prog. 2	CDKN1A	7.48818e-256	0.298701	0.618	0.315	1.63647e-251
Ent. Prog. 2	TMPRSS2	3.98754e-228	0.297815	0.691	0.409	8.71436e-224
Ent. Prog. 2	CGN	1.62429e-236	0.297047	0.646	0.355	3.54972e-232
Ent. Prog. 2	HLA-A	1.10038e-189	0.296571	0.991	0.917	2.40478e-185
Ent. Prog. 2	TSPAN3	4.55169e-185	0.294326	0.795	0.558	9.94727e-181
Ent. Prog. 2	LIMA1	1.44432e-168	0.293877	0.785	0.57	3.15642e-164
Ent. Prog. 2	PLCD3	1.39224e-274	0.293459	0.508	0.229	3.0426e-270
Ent. Prog. 2	ARL4A	1.6959e-165	0.292546	0.6	0.372	3.70621e-161
Ent. Prog. 2	DEFB1	0	0.29197	0.369	0.089	0
Ent. Prog. 2	CAMK2N1	2.81837e-192	0.290482	0.906	0.701	6.15926e-188
Ent. Prog. 2	C19orf33	9.71774e-277	0.289903	0.487	0.213	2.12372e-272
Ent. Prog. 2	TMEM45B	6.10936e-255	0.288097	0.617	0.317	1.33514e-250
Ent. Prog. 2	CD14	1.42624e-225	0.287847	0.275	0.091	3.11689e-221
Ent. Prog. 2	TJP3	1.72856e-245	0.287216	0.572	0.291	3.77759e-241
Ent. Prog. 2	IGSF9	0	0.287021	0.392	0.133	0
Ent. Prog. 2	ARL14	1.07423e-102	0.286815	0.492	0.308	2.34762e-98
Ent. Prog. 2	MAOA	8.44801e-163	0.286105	0.554	0.324	1.84623e-158
Ent. Prog. 2	SMPDL3A	6.51542e-274	0.285478	0.48	0.202	1.42388e-269
Ent. Prog. 2	PRAP1	0	0.281934	0.347	0.101	0
Ent. Prog. 2	UPP1	1.49097e-263	0.28184	0.434	0.177	3.25837e-259
Ent. Prog. 2	NR2F6	5.17442e-181	0.274667	0.611	0.373	1.13082e-176
Ent. Prog. 2	MAPK3	1.49264e-182	0.272788	0.644	0.395	3.26201e-178
Ent. Prog. 2	ASS1	5.57711e-209	0.269443	0.608	0.336	1.21882e-204
Ent. Prog. 2	ZBTB7B	2.00074e-238	0.268973	0.53	0.259	4.37241e-234
Ent. Prog. 2	PDCD4	1.49944e-145	0.268685	0.727	0.504	3.27688e-141
Ent. Prog. 2	FUCA1	7.0765e-209	0.268365	0.535	0.279	1.5465e-204
Ent. Prog. 2	LINC02023	1.95643e-274	0.266361	0.433	0.169	4.27558e-270
Ent. Prog. 2	RIOK3	1.03282e-223	0.264821	0.497	0.239	2.25712e-219
Ent. Prog. 2	SIRT6	8.22442e-262	0.262421	0.435	0.179	1.79736e-257
Ent. Prog. 2	MGST3	6.04982e-130	0.261943	0.493	0.291	1.32213e-125
Ent. Prog. 2	ABRACL	2.24873e-181	0.261479	0.502	0.27	4.91438e-177
Ent. Prog. 2	IGHA1	0.000800824	0.260857	0.379	0.398	1
Ent. Prog. 2	CD24	2.90348e-37	0.259589	0.667	0.578	6.34526e-33
Ent. Prog. 2	COL17A1	3.67526e-273	0.258041	0.492	0.207	8.03191e-269
Ent. Prog. 2	PDLIM1	1.13522e-151	0.254565	0.789	0.569	2.48091e-147
Ent. Prog. 2	RHOU	3.6279e-264	0.252584	0.384	0.144	7.92841e-260
Ent. Prog. 2	ID1	1.06251e-112	0.251652	0.742	0.535	2.32202e-108
Ent. Prog. 2	EZR	1.8826e-162	0.250042	0.857	0.644	4.11423e-158
Enterocytes 1	AQP8	0	1.99064	0.851	0.215	0
Enterocytes 1	SLC26A3	0	1.87812	0.99	0.389	0
Enterocytes 1	CLCA4	0	1.85335	0.861	0.205	0
Enterocytes 1	CEACAM7	0	1.7576	0.999	0.346	0
Enterocytes 1	SELENOP	0	1.71977	0.963	0.411	0
Enterocytes 1	ISG15	0	1.71137	0.909	0.306	0
Enterocytes 1	PLAC8	0	1.64097	0.997	0.444	0
Enterocytes 1	CEACAM1	0	1.47562	0.963	0.3	0
Enterocytes 1	IFI27	0	1.46192	0.999	0.804	0
Enterocytes 1	MS4A12	0	1.43658	0.86	0.264	0
Enterocytes 1	SLC9A3	0	1.4293	0.86	0.206	0
Enterocytes 1	GUCA2A	0	1.41124	0.982	0.348	0
Enterocytes 1	TSPAN1	0	1.4065	1	0.676	0
Enterocytes 1	ANPEP	0	1.31529	0.73	0.229	0
Enterocytes 1	EMP1	0	1.30095	0.893	0.203	0
Enterocytes 1	KRT20	0	1.29104	0.994	0.548	0
Enterocytes 1	HPGD	0	1.28958	0.934	0.255	0
Enterocytes 1	SDCBP2	0	1.26444	0.969	0.39	0
Enterocytes 1	DUOX2	0	1.2389	0.437	0.093	0
Enterocytes 1	CEACAM6	0	1.19132	0.914	0.374	0
Enterocytes 1	MISP	0	1.17551	0.979	0.548	0
Enterocytes 1	TRIM31	0	1.17007	0.899	0.228	0
Enterocytes 1	FTH1	1.16116e-292	1.15322	0.928	0.646	2.5376e-288
Enterocytes 1	FABP1	0	1.11532	0.996	0.676	0
Enterocytes 1	PHGR1	0	1.11132	0.999	0.938	0
Enterocytes 1	TMPRSS2	0	1.08793	0.917	0.418	0
Enterocytes 1	SFN	0	1.0793	0.92	0.476	0
Enterocytes 1	MUC12	0	1.06551	0.977	0.566	0
Enterocytes 1	MUC13	0	1.05733	0.976	0.606	0
Enterocytes 1	CA4	0	1.05595	0.873	0.2	0
Enterocytes 1	PKIB	0	1.0103	0.919	0.316	0
Enterocytes 1	PRSS3	0	1.00596	0.977	0.525	0
Enterocytes 1	RHOC	0	0.993059	0.969	0.49	0
Enterocytes 1	CLDN23	0	0.98552	0.729	0.154	0
Enterocytes 1	GUCA2B	0	0.968519	0.89	0.242	0
Enterocytes 1	MYL12B	0	0.954199	0.996	0.75	0
Enterocytes 1	TMEM54	0	0.951648	0.974	0.717	0
Enterocytes 1	HIST1H1C	0	0.947817	0.91	0.379	0
Enterocytes 1	CLDN4	0	0.947218	0.994	0.885	0
Enterocytes 1	PLS1	0	0.940941	0.902	0.471	0
Enterocytes 1	DHRS9	0	0.938261	0.808	0.183	0
Enterocytes 1	TMIGD1	0	0.937095	0.776	0.158	0
Enterocytes 1	GPRC5A	0	0.922752	0.937	0.438	0
Enterocytes 1	CDHR5	0	0.919733	0.995	0.596	0
Enterocytes 1	NEAT1	0	0.917024	1	0.988	0
Enterocytes 1	CA2	4.14764e-307	0.912625	0.949	0.525	9.06425e-303
Enterocytes 1	TNFSF10	0	0.91245	0.885	0.381	0
Enterocytes 1	ATP1B3	0	0.908036	0.885	0.356	0
Enterocytes 1	PI3	0	0.908021	0.561	0.16	0
Enterocytes 1	C11orf86	0	0.902824	0.694	0.099	0
Enterocytes 1	GPA33	0	0.889151	0.973	0.559	0
Enterocytes 1	HLA-A	0	0.881243	0.999	0.921	0
Enterocytes 1	SAMD9	0	0.87953	0.751	0.205	0
Enterocytes 1	CDA	0	0.878671	0.741	0.159	0
Enterocytes 1	UGP2	0	0.875985	0.871	0.382	0
Enterocytes 1	ASS1	0	0.873409	0.829	0.346	0
Enterocytes 1	PRDX6	1.08267e-204	0.87053	0.802	0.495	2.36606e-200
Enterocytes 1	SPATS2L	0	0.867583	0.913	0.411	0
Enterocytes 1	RHOF	0	0.853379	0.758	0.125	0
Enterocytes 1	EPCAM	0	0.840507	0.99	0.824	0
Enterocytes 1	CDHR2	0	0.836228	0.781	0.225	0
Enterocytes 1	MDK	0	0.835071	0.842	0.317	0
Enterocytes 1	RARRES3	0	0.834487	0.591	0.151	0
Enterocytes 1	ISG20	0	0.83195	0.723	0.178	0
Enterocytes 1	UPP1	0	0.83162	0.718	0.183	0
Enterocytes 1	CLDN3	4.49108e-198	0.827479	0.976	0.855	9.8148e-194
Enterocytes 1	HSD17B2	0	0.82403	0.752	0.182	0
Enterocytes 1	SLC51B	0	0.820233	0.749	0.187	0
Enterocytes 1	CTSZ	0	0.813725	0.867	0.431	0
Enterocytes 1	RFK	0	0.813329	0.795	0.23	0
Enterocytes 1	LGALS3	3.5221e-261	0.811752	0.998	0.908	7.69719e-257
Enterocytes 1	ARL14	2.23987e-289	0.804568	0.747	0.31	4.89502e-285
Enterocytes 1	TMEM37	0	0.802529	0.778	0.171	0
Enterocytes 1	TSPAN8	5.55596e-241	0.797399	0.987	0.802	1.2142e-236
Enterocytes 1	ACAA2	0	0.796388	0.838	0.361	0
Enterocytes 1	SQSTM1	1.04043e-265	0.796233	0.861	0.473	2.27375e-261
Enterocytes 1	SECTM1	0	0.796117	0.654	0.116	0
Enterocytes 1	CGN	0	0.789953	0.861	0.366	0
Enterocytes 1	SRI	1.06315e-281	0.785248	0.952	0.687	2.32341e-277
Enterocytes 1	FXYD3	3.17256e-274	0.784648	0.99	0.805	6.93331e-270
Enterocytes 1	KRT8	5.84957e-192	0.783321	0.987	0.94	1.27836e-187
Enterocytes 1	DST	0	0.78198	0.904	0.453	0
Enterocytes 1	VAMP8	0	0.776538	0.932	0.557	0
Enterocytes 1	LMO7	0	0.774446	0.908	0.432	0
Enterocytes 1	CLTB	0	0.770042	0.932	0.514	0
Enterocytes 1	DSC2	0	0.768196	0.915	0.505	0
Enterocytes 1	SGK1	0	0.766657	0.794	0.302	0
Enterocytes 1	PRSS8	0	0.764416	0.921	0.507	0
Enterocytes 1	RSAD2	0	0.764212	0.431	0.041	0
Enterocytes 1	SMPDL3A	0	0.763267	0.772	0.208	0
Enterocytes 1	MEP1A	0	0.749301	0.814	0.256	0
Enterocytes 1	ITM2C	8.47017e-295	0.746049	0.996	0.803	1.85107e-290
Enterocytes 1	FCGRT	2.15066e-266	0.742435	0.881	0.534	4.70006e-262
Enterocytes 1	ABCG2	0	0.738127	0.572	0.097	0
Enterocytes 1	CCL20	3.18039e-128	0.734271	0.374	0.135	6.95042e-124
Enterocytes 1	OASL	0	0.733173	0.553	0.076	0
Enterocytes 1	ATP1B1	6.90939e-288	0.731662	0.97	0.7	1.50998e-283
Enterocytes 1	CTSA	0	0.730396	0.851	0.404	0
Enterocytes 1	DUOXA2	0	0.728751	0.3	0.047	0
Enterocytes 1	EFHD2	0	0.728028	0.926	0.557	0
Enterocytes 1	MIER3	0	0.7225	0.749	0.209	0
Enterocytes 1	SERINC2	0	0.721323	0.932	0.51	0
Enterocytes 1	TYMP	0	0.721269	0.656	0.147	0
Enterocytes 1	PLIN3	0	0.713817	0.737	0.227	0
Enterocytes 1	EZR	1.63163e-258	0.712803	0.942	0.655	3.56577e-254
Enterocytes 1	ETNK1	3.04072e-205	0.708968	0.69	0.34	6.64519e-201
Enterocytes 1	PPP1R14D	0	0.70789	0.796	0.287	0
Enterocytes 1	S100A6	4.42164e-216	0.707212	0.998	0.986	9.66304e-212
Enterocytes 1	ST14	0	0.707067	0.945	0.632	0
Enterocytes 1	ACTB	1.02225e-193	0.704859	0.997	0.939	2.23402e-189
Enterocytes 1	CFDP1	0	0.699113	0.831	0.378	0
Enterocytes 1	SMPD1	0	0.698405	0.627	0.114	0
Enterocytes 1	JPT1	5.59572e-308	0.69356	0.894	0.495	1.22289e-303
Enterocytes 1	DDX60	0	0.68956	0.678	0.179	0
Enterocytes 1	CDKN1A	0	0.686914	0.813	0.328	0
Enterocytes 1	MYL12A	2.98476e-258	0.68677	0.948	0.652	6.5229e-254
Enterocytes 1	TSPAN3	8.25956e-295	0.684672	0.938	0.568	1.80504e-290
Enterocytes 1	TMBIM1	0	0.684379	0.786	0.28	0
Enterocytes 1	SLC6A8	0	0.682782	0.789	0.288	0
Enterocytes 1	MXI1	0	0.680422	0.771	0.266	0
Enterocytes 1	XDH	0	0.677571	0.583	0.128	0
Enterocytes 1	TXNIP	5.02277e-152	0.672325	0.938	0.702	1.09768e-147
Enterocytes 1	UBC	1.63161e-264	0.668239	0.995	0.893	3.56573e-260
Enterocytes 1	CHP1	2.01003e-299	0.666693	0.804	0.385	4.39273e-295
Enterocytes 1	TMEM45B	0	0.664886	0.798	0.33	0
Enterocytes 1	MYH14	1.04167e-293	0.659911	0.884	0.487	2.27646e-289
Enterocytes 1	LAMB3	2.96952e-303	0.659203	0.784	0.342	6.48958e-299
Enterocytes 1	LCN2	1.17373e-43	0.659047	0.501	0.333	2.56507e-39
Enterocytes 1	IGKC	9.23414e-05	0.65648	0.835	0.763	1
Enterocytes 1	SLC17A4	0	0.654471	0.748	0.222	0
Enterocytes 1	MXD1	0	0.651531	0.752	0.23	0
Enterocytes 1	ENTPD8	1.11146e-305	0.650266	0.77	0.299	2.429e-301
Enterocytes 1	SPINT1	0	0.64735	0.912	0.532	0
Enterocytes 1	PRR13	4.31295e-268	0.646306	0.839	0.451	9.42553e-264
Enterocytes 1	PDE9A	0	0.645722	0.666	0.213	0
Enterocytes 1	EPS8	3.76067e-301	0.644784	0.806	0.367	8.21856e-297
Enterocytes 1	HSPA5	1.85945e-40	0.644416	0.621	0.487	4.06363e-36
Enterocytes 1	S100A10	2.58349e-186	0.643763	0.993	0.917	5.64596e-182
Enterocytes 1	SLC40A1	5.25543e-221	0.642215	0.57	0.214	1.14852e-216
Enterocytes 1	SLC44A4	8.95446e-274	0.635439	0.948	0.636	1.95691e-269
Enterocytes 1	CDKN2B-AS1	2.60067e-199	0.632995	0.572	0.219	5.68351e-195
Enterocytes 1	SMIM22	2.79785e-213	0.627899	0.964	0.752	6.11443e-209
Enterocytes 1	HHLA2	0	0.625633	0.722	0.175	0
Enterocytes 1	COL17A1	0	0.625317	0.722	0.217	0
Enterocytes 1	AOC1	3.87838e-251	0.621573	0.918	0.545	8.47581e-247
Enterocytes 1	HK2	5.89429e-221	0.619201	0.637	0.265	1.28814e-216
Enterocytes 1	TP53INP2	0	0.613542	0.639	0.201	0
Enterocytes 1	TIMP2	0	0.607725	0.547	0.104	0
Enterocytes 1	CD177	1.30188e-88	0.6071	0.475	0.235	2.84513e-84
Enterocytes 1	BSG	7.43412e-213	0.606242	0.946	0.701	1.62465e-208
Enterocytes 1	ABCB1	0	0.60584	0.626	0.129	0
Enterocytes 1	KRT19	2.95921e-68	0.597991	0.874	0.844	6.46706e-64
Enterocytes 1	ALDOB	0	0.595426	0.37	0.07	0
Enterocytes 1	PIGR	3.63477e-206	0.592951	0.999	0.874	7.94343e-202
Enterocytes 1	HLA-E	5.71729e-190	0.591009	0.927	0.677	1.24946e-185
Enterocytes 1	TMSB4X	1.00863e-191	0.590006	1	0.969	2.20426e-187
Enterocytes 1	HRASLS2	0	0.589165	0.454	0.06	0
Enterocytes 1	LAMA3	0	0.58911	0.645	0.163	0
Enterocytes 1	SLC20A1	6.39472e-200	0.58688	0.671	0.304	1.3975e-195
Enterocytes 1	MX1	0	0.585693	0.476	0.114	0
Enterocytes 1	CDH1	1.13098e-221	0.585361	0.868	0.531	2.47164e-217
Enterocytes 1	GIPC1	2.47803e-213	0.585312	0.786	0.417	5.41548e-209
Enterocytes 1	C2orf88	2.123e-253	0.583036	0.697	0.272	4.63961e-249
Enterocytes 1	SH3BGRL3	3.07752e-229	0.576727	0.979	0.769	6.72562e-225
Enterocytes 1	MGLL	5.20387e-256	0.572716	0.878	0.475	1.13725e-251
Enterocytes 1	MAL2	6.52448e-238	0.570693	0.794	0.402	1.42586e-233
Enterocytes 1	JCHAIN	0.0728328	0.566422	0.314	0.285	1
Enterocytes 1	TNFRSF1A	0	0.565299	0.733	0.255	0
Enterocytes 1	APPL2	0	0.562262	0.711	0.249	0
Enterocytes 1	SULT1A2	0	0.562247	0.609	0.14	0
Enterocytes 1	LITAF	1.08391e-261	0.561168	0.721	0.298	2.36878e-257
Enterocytes 1	IRF1	7.48331e-165	0.561167	0.689	0.347	1.6354e-160
Enterocytes 1	PLEC	6.33292e-241	0.557239	0.782	0.38	1.384e-236
Enterocytes 1	TCF7L2	1.40865e-230	0.556246	0.872	0.492	3.07847e-226
Enterocytes 1	BIRC3	0	0.552546	0.46	0.087	0
Enterocytes 1	PDZK1IP1	5.105e-97	0.550738	0.461	0.228	1.11565e-92
Enterocytes 1	ETHE1	4.01459e-112	0.550404	0.75	0.519	8.77349e-108
Enterocytes 1	CASP5	0	0.548756	0.538	0.107	0
Enterocytes 1	LRRC19	0	0.546414	0.656	0.212	0
Enterocytes 1	FHL2	4.01928e-267	0.540919	0.647	0.231	8.78373e-263
Enterocytes 1	TM4SF1	3.08947e-260	0.535924	0.425	0.105	6.75173e-256
Enterocytes 1	NBL1	1.63693e-222	0.535314	0.811	0.449	3.57735e-218
Enterocytes 1	AHCYL2	2.49266e-267	0.534919	0.658	0.243	5.44746e-263
Enterocytes 1	TST	2.1917e-160	0.534759	0.85	0.581	4.78974e-156
Enterocytes 1	TMCC3	0	0.53213	0.575	0.146	0
Enterocytes 1	DSG2	1.17121e-151	0.531947	0.829	0.533	2.55956e-147
Enterocytes 1	LGALS3BP	6.19082e-210	0.52926	0.951	0.691	1.35294e-205
Enterocytes 1	CAP1	2.10683e-191	0.526872	0.779	0.42	4.60426e-187
Enterocytes 1	JUP	6.90038e-212	0.5252	0.822	0.447	1.50801e-207
Enterocytes 1	AREG	4.89563e-154	0.522717	0.67	0.326	1.06989e-149
Enterocytes 1	LSR	2.75667e-223	0.522276	0.847	0.47	6.02442e-219
Enterocytes 1	IFIT1	0	0.518718	0.375	0.046	0
Enterocytes 1	PARP14	4.06424e-189	0.515377	0.615	0.263	8.882e-185
Enterocytes 1	GNG12	3.55264e-239	0.514469	0.719	0.316	7.76394e-235
Enterocytes 1	TFF1	4.77452e-93	0.513196	0.515	0.252	1.04342e-88
Enterocytes 1	ARRDC4	6.82678e-188	0.512798	0.407	0.127	1.49192e-183
Enterocytes 1	TRANK1	0	0.512694	0.597	0.164	0
Enterocytes 1	C1orf115	0	0.510667	0.616	0.149	0
Enterocytes 1	CYP3A5	1.80686e-226	0.510471	0.737	0.335	3.94871e-222
Enterocytes 1	CES2	2.16186e-189	0.507548	0.895	0.543	4.72452e-185
Enterocytes 1	FBXO32	7.28698e-267	0.504059	0.645	0.226	1.5925e-262
Enterocytes 1	TJP3	3.25459e-279	0.503699	0.742	0.303	7.11259e-275
Enterocytes 1	CEACAM5	0	0.503568	0.629	0.18	0
Enterocytes 1	LRRC1	0	0.500334	0.607	0.18	0
Enterocytes 1	UGT2B17	1.00709e-131	0.499305	0.582	0.271	2.2009e-127
Enterocytes 1	RBM47	1.36856e-163	0.498751	0.801	0.484	2.99086e-159
Enterocytes 1	CD63	1.81845e-161	0.497879	0.973	0.827	3.97404e-157
Enterocytes 1	IRF7	1.86836e-287	0.497549	0.509	0.141	4.08312e-283
Enterocytes 1	CAMK2N1	7.64071e-178	0.496767	0.94	0.713	1.6698e-173
Enterocytes 1	TRPM6	1.24939e-283	0.494186	0.562	0.166	2.73043e-279
Enterocytes 1	EGLN3	3.5567e-270	0.49415	0.529	0.157	7.77281e-266
Enterocytes 1	CTNNA1	2.64131e-177	0.493196	0.796	0.455	5.77231e-173
Enterocytes 1	OPTN	1.43494e-251	0.492928	0.726	0.301	3.13592e-247
Enterocytes 1	SSFA2	1.83228e-164	0.491539	0.716	0.387	4.00427e-160
Enterocytes 1	AKR1B10	5.02574e-242	0.491199	0.53	0.17	1.09833e-237
Enterocytes 1	APLP2	5.86721e-181	0.490937	0.822	0.489	1.28222e-176
Enterocytes 1	DDAH2	4.1197e-174	0.490415	0.648	0.307	9.0032e-170
Enterocytes 1	CDKN2B	2.4188e-263	0.489662	0.651	0.234	5.28603e-259
Enterocytes 1	LDHA	6.1472e-190	0.487886	0.834	0.47	1.34341e-185
Enterocytes 1	NFKBIA	1.15666e-106	0.483327	0.646	0.369	2.52778e-102
Enterocytes 1	USP53	2.15144e-173	0.479234	0.714	0.371	4.70175e-169
Enterocytes 1	PDLIM1	2.01414e-162	0.47817	0.868	0.58	4.40169e-158
Enterocytes 1	SCNN1B	0	0.477073	0.599	0.167	0
Enterocytes 1	PLOD2	4.04063e-276	0.475437	0.54	0.162	8.83038e-272
Enterocytes 1	PRR15	3.22886e-201	0.471264	0.626	0.266	7.05635e-197
Enterocytes 1	PRAP1	0	0.4704	0.499	0.111	0
Enterocytes 1	BTNL3	0	0.468607	0.606	0.167	0
Enterocytes 1	PLPP1	0	0.467416	0.576	0.145	0
Enterocytes 1	ABHD17C	3.51334e-211	0.46726	0.682	0.3	7.67806e-207
Enterocytes 1	APOL6	6.5773e-204	0.465304	0.617	0.25	1.4374e-199
Enterocytes 1	DHRS11	1.22937e-178	0.464837	0.703	0.343	2.68667e-174
Enterocytes 1	MVP	2.05303e-152	0.462666	0.852	0.557	4.48669e-148
Enterocytes 1	SIRT6	9.57296e-293	0.462443	0.604	0.19	2.09208e-288
Enterocytes 1	CD2AP	5.24981e-175	0.462278	0.808	0.465	1.14729e-170
Enterocytes 1	ANXA4	1.59236e-145	0.460452	0.762	0.445	3.47994e-141
Enterocytes 1	SULT1A1	9.5389e-194	0.458503	0.637	0.27	2.08463e-189
Enterocytes 1	FLNB	2.153e-96	0.457066	0.725	0.479	4.70517e-92
Enterocytes 1	NAAA	1.37651e-263	0.456217	0.589	0.191	3.00823e-259
Enterocytes 1	PLSCR1	9.1024e-186	0.454117	0.628	0.28	1.98924e-181
Enterocytes 1	RIOK3	5.65727e-228	0.453268	0.646	0.25	1.23634e-223
Enterocytes 1	NOS2	9.00494e-188	0.452725	0.173	0.025	1.96794e-183
Enterocytes 1	ARL4A	1.18054e-135	0.451605	0.693	0.384	2.57994e-131
Enterocytes 1	FUCA1	1.50958e-214	0.451416	0.676	0.291	3.29904e-210
Enterocytes 1	XAF1	7.34651e-125	0.451088	0.429	0.176	1.60551e-120
Enterocytes 1	ADM	2.92001e-123	0.449736	0.489	0.216	6.38139e-119
Enterocytes 1	LPIN2	2.24872e-205	0.449335	0.561	0.21	4.91435e-201
Enterocytes 1	SLC22A18	3.38318e-180	0.448431	0.706	0.346	7.39361e-176
Enterocytes 1	B2M	2.56083e-192	0.448226	0.671	0.294	5.59643e-188
Enterocytes 1	LIMA1	2.47805e-122	0.447419	0.833	0.582	5.41553e-118
Enterocytes 1	SLC25A5	1.24941e-89	0.447054	0.853	0.666	2.73046e-85
Enterocytes 1	SAT1	2.12719e-111	0.446192	0.937	0.791	4.64877e-107
Enterocytes 1	GRN	4.15349e-142	0.44601	0.86	0.582	9.07703e-138
Enterocytes 1	CCDC68	2.70166e-217	0.445746	0.692	0.292	5.90421e-213
Enterocytes 1	FUT3	2.51824e-189	0.444594	0.691	0.331	5.50336e-185
Enterocytes 1	METRNL	2.46162e-208	0.440876	0.576	0.219	5.37962e-204
Enterocytes 1	JUND	8.59218e-141	0.439737	0.96	0.804	1.87774e-136
Enterocytes 1	ACVRL1	1.42977e-235	0.438735	0.578	0.203	3.12461e-231
Enterocytes 1	SMCHD1	3.10154e-149	0.438683	0.652	0.322	6.77811e-145
Enterocytes 1	LINC01559	4.37828e-276	0.436868	0.484	0.127	9.56829e-272
Enterocytes 1	PTPRR	0	0.433463	0.461	0.081	0
Enterocytes 1	GADD45A	6.34662e-136	0.432766	0.575	0.27	1.38699e-131
Enterocytes 1	ITM2B	1.72835e-115	0.432414	0.746	0.462	3.77713e-111
Enterocytes 1	GNA11	3.78448e-213	0.430221	0.671	0.282	8.2706e-209
Enterocytes 1	MAP1LC3B	1.23004e-176	0.428115	0.716	0.357	2.68814e-172
Enterocytes 1	CLRN3	4.53096e-170	0.423594	0.606	0.27	9.90195e-166
Enterocytes 1	CDH17	6.60919e-104	0.420615	0.846	0.609	1.44437e-99
Enterocytes 1	KRT18	1.47826e-79	0.420247	0.981	0.943	3.23058e-75
Enterocytes 1	PTPRH	0	0.419645	0.554	0.139	0
Enterocytes 1	IGHA1	0.0063549	0.414605	0.441	0.395	1
Enterocytes 1	MAPK3	1.2294e-145	0.411494	0.729	0.408	2.68672e-141
Enterocytes 1	TICAM1	3.55317e-302	0.410824	0.426	0.096	7.76511e-298
Enterocytes 1	IFNGR1	3.16792e-246	0.409638	0.557	0.181	6.92317e-242
Enterocytes 1	HIST1H2AC	5.26916e-162	0.409359	0.671	0.321	1.15152e-157
Enterocytes 1	ANXA11	1.7205e-142	0.409195	0.834	0.542	3.75998e-138
Enterocytes 1	HLA-F	4.53548e-160	0.406043	0.611	0.274	9.91185e-156
Enterocytes 1	PDCD4	1.01687e-108	0.405647	0.782	0.517	2.22226e-104
Enterocytes 1	IFI6	1.0334e-110	0.404387	0.346	0.128	2.25838e-106
Enterocytes 1	BTNL8	0	0.404056	0.446	0.074	0
Enterocytes 1	RHOU	2.32522e-219	0.403021	0.491	0.155	5.08153e-215
Enterocytes 1	ARPC2	1.03613e-125	0.401471	0.826	0.544	2.26435e-121
Enterocytes 1	DDX60L	1.21427e-226	0.398551	0.478	0.145	2.65367e-222
Enterocytes 1	EPSTI1	4.30017e-205	0.398149	0.448	0.139	9.3976e-201
Enterocytes 1	DYRK2	6.33938e-157	0.397879	0.656	0.321	1.38541e-152
Enterocytes 1	RAC1	3.78838e-115	0.397397	0.887	0.649	8.27912e-111
Enterocytes 1	PLA2G2A	4.87428e-06	0.397377	0.367	0.323	0.106522
Enterocytes 1	FBLIM1	1.18468e-170	0.39615	0.637	0.288	2.589e-166
Enterocytes 1	TMC5	9.80974e-91	0.389978	0.688	0.43	2.14382e-86
Enterocytes 1	GGT6	3.60696e-120	0.389067	0.656	0.362	7.88266e-116
Enterocytes 1	IL18	4.55832e-119	0.388703	0.502	0.233	9.96174e-115
Enterocytes 1	SEMA3B	1.51779e-160	0.388542	0.58	0.254	3.31698e-156
Enterocytes 1	TP53I3	1.94562e-117	0.388349	0.652	0.362	4.25195e-113
Enterocytes 1	RETREG1	1.18771e-171	0.386047	0.511	0.195	2.59561e-167
Enterocytes 1	IFIT2	3.09208e-221	0.384507	0.292	0.059	6.75743e-217
Enterocytes 1	LINC01133	2.26512e-231	0.383716	0.542	0.175	4.95018e-227
Enterocytes 1	UACA	8.04851e-151	0.382239	0.603	0.277	1.75892e-146
Enterocytes 1	ANXA2	7.53627e-70	0.38216	0.822	0.637	1.64698e-65
Enterocytes 1	NDRG1	2.46655e-86	0.381358	0.534	0.295	5.3904e-82
Enterocytes 1	PLAUR	0	0.380178	0.43	0.072	0
Enterocytes 1	SLC1A1	0	0.379567	0.452	0.09	0
Enterocytes 1	RHPN2	4.4705e-201	0.376571	0.496	0.169	9.76983e-197
Enterocytes 1	PPDPF	4.10204e-86	0.376048	0.973	0.886	8.9646e-82
Enterocytes 1	NR2F6	3.87692e-123	0.375315	0.672	0.386	8.47263e-119
Enterocytes 1	EFNA1	6.23897e-79	0.374495	0.575	0.335	1.36346e-74
Enterocytes 1	SPAG9	8.88811e-108	0.374214	0.606	0.329	1.94241e-103
Enterocytes 1	DHRS3	6.9303e-183	0.373423	0.544	0.21	1.51455e-178
Enterocytes 1	SLC3A1	4.80246e-278	0.37324	0.394	0.087	1.04953e-273
Enterocytes 1	TPRN	1.59379e-140	0.372924	0.629	0.31	3.48307e-136
Enterocytes 1	IL32	0	0.372823	0.431	0.084	0
Enterocytes 1	SMIM5	1.30553e-307	0.37198	0.417	0.088	2.85311e-303
Enterocytes 1	MYO7B	1.91832e-136	0.371569	0.626	0.316	4.19231e-132
Enterocytes 1	TDP2	6.2507e-131	0.370031	0.704	0.383	1.36603e-126
Enterocytes 1	DUSP6	3.17039e-116	0.368872	0.43	0.182	6.92858e-112
Enterocytes 1	PDGFA	4.9714e-149	0.368324	0.596	0.267	1.08645e-144
Enterocytes 1	IFIT3	2.31326e-207	0.36757	0.275	0.056	5.05539e-203
Enterocytes 1	PPARD	4.44044e-254	0.367454	0.426	0.109	9.70414e-250
Enterocytes 1	RHOD	0	0.367201	0.385	0.069	0
Enterocytes 1	TSC22D1	1.29483e-60	0.363348	0.686	0.494	2.82972e-56
Enterocytes 1	CA12	7.20018e-74	0.362555	0.715	0.492	1.57353e-69
Enterocytes 1	HNF4A	1.52435e-123	0.361962	0.692	0.39	3.33132e-119
Enterocytes 1	ECE1	1.54672e-190	0.36122	0.54	0.198	3.38019e-186
Enterocytes 1	SMIM31	5.29553e-177	0.360839	0.495	0.179	1.15729e-172
Enterocytes 1	TMEM236	1.85057e-171	0.360363	0.55	0.217	4.04423e-167
Enterocytes 1	ATP2B1	3.56082e-116	0.358476	0.549	0.274	7.78182e-112
Enterocytes 1	BAIAP2L1	4.28734e-111	0.356363	0.55	0.281	9.36955e-107
Enterocytes 1	NDFIP2	1.16487e-146	0.355646	0.628	0.299	2.54572e-142
Enterocytes 1	C1QTNF12	5.57498e-174	0.354921	0.465	0.161	1.21836e-169
Enterocytes 1	GBP2	4.95067e-262	0.354805	0.447	0.114	1.08192e-257
Enterocytes 1	BICDL2	2.57213e-120	0.35429	0.65	0.355	5.62113e-116
Enterocytes 1	SYNPO	1.42242e-298	0.3538	0.421	0.093	3.10855e-294
Enterocytes 1	CD68	1.13654e-238	0.352885	0.414	0.107	2.48379e-234
Enterocytes 1	VSIR	7.44416e-191	0.352837	0.453	0.145	1.62685e-186
Enterocytes 1	ACSL5	3.21737e-128	0.35223	0.657	0.346	7.03124e-124
Enterocytes 1	PARM1	2.89857e-123	0.350868	0.593	0.293	6.33453e-119
Enterocytes 1	F2RL1	3.46437e-146	0.350589	0.477	0.191	7.57104e-142
Enterocytes 1	GSN	1.85612e-193	0.350465	0.868	0.483	4.05637e-189
Enterocytes 1	SLCO2A1	0	0.348621	0.402	0.059	0
Enterocytes 1	HEPH	5.31575e-122	0.346251	0.646	0.342	1.1617e-117
Enterocytes 1	PLCD3	2.08299e-141	0.345306	0.554	0.245	4.55217e-137
Enterocytes 1	SLC4A4	1.63532e-86	0.344702	0.638	0.375	3.57383e-82
Enterocytes 1	PAPSS2	1.05463e-102	0.34421	0.575	0.305	2.30479e-98
Enterocytes 1	AC023157.3	2.3795e-94	0.343734	0.581	0.307	5.20016e-90
Enterocytes 1	PLEKHG6	2.84443e-171	0.342969	0.512	0.193	6.21621e-167
Enterocytes 1	C19orf33	5.19849e-174	0.342356	0.57	0.228	1.13608e-169
Enterocytes 1	MAST2	8.75287e-168	0.341158	0.541	0.213	1.91285e-163
Enterocytes 1	EDN3	6.05342e-198	0.340363	0.485	0.158	1.32291e-193
Enterocytes 1	LYPD8	9.93175e-244	0.340253	0.44	0.114	2.17048e-239
Enterocytes 1	CORO1B	3.0716e-123	0.336466	0.708	0.398	6.71266e-119
Enterocytes 1	MCL1	1.79596e-108	0.336314	0.762	0.462	3.92489e-104
Enterocytes 1	C10orf99	4.80175e-87	0.335416	0.791	0.526	1.04937e-82
Enterocytes 1	LIPH	8.38731e-102	0.335136	0.64	0.36	1.83296e-97
Enterocytes 1	GDPD3	1.2605e-167	0.334259	0.444	0.151	2.7547e-163
Enterocytes 1	KCNK1	4.47786e-133	0.333343	0.513	0.22	9.78592e-129
Enterocytes 1	PDZD3	1.45658e-188	0.330964	0.501	0.17	3.18321e-184
Enterocytes 1	FAM43A	2.82859e-183	0.330459	0.423	0.13	6.1816e-179
Enterocytes 1	RRAS	4.59876e-150	0.330261	0.525	0.216	1.00501e-145
Enterocytes 1	C4orf48	5.23875e-98	0.329331	0.783	0.506	1.14488e-93
Enterocytes 1	MIR22HG	2.90565e-131	0.327869	0.51	0.218	6.35e-127
Enterocytes 1	NET1	1.4769e-88	0.327847	0.712	0.453	3.22762e-84
Enterocytes 1	FEM1C	9.54018e-145	0.326848	0.457	0.175	2.08491e-140
Enterocytes 1	SEPHS2	6.84029e-95	0.325949	0.611	0.348	1.49488e-90
Enterocytes 1	TAP1	9.3402e-115	0.32524	0.475	0.21	2.04121e-110
Enterocytes 1	MYLK	2.6484e-222	0.324834	0.428	0.117	5.78782e-218
Enterocytes 1	SH3KBP1	5.60743e-120	0.323764	0.608	0.306	1.22545e-115
Enterocytes 1	MGAT4A	1.82365e-151	0.322992	0.465	0.177	3.98541e-147
Enterocytes 1	HSPA8	0.0248575	0.322932	0.534	0.517	1
Enterocytes 1	RAP2B	4.06459e-89	0.322333	0.422	0.197	8.88276e-85
Enterocytes 1	GNA13	5.80477e-197	0.322227	0.43	0.13	1.26857e-192
Enterocytes 1	ELF3	6.97827e-86	0.321692	0.981	0.909	1.52503e-81
Enterocytes 1	SCNN1A	7.62281e-117	0.320657	0.706	0.383	1.66589e-112
Enterocytes 1	TPM4	4.87295e-74	0.320136	0.646	0.404	1.06493e-69
Enterocytes 1	AAK1	3.42484e-175	0.319971	0.445	0.149	7.48465e-171
Enterocytes 1	HLA-B	5.57209e-110	0.319896	0.525	0.25	1.21773e-105
Enterocytes 1	TJP1	1.88194e-116	0.319388	0.494	0.222	4.11279e-112
Enterocytes 1	RALGPS2	1.56313e-117	0.318624	0.502	0.227	3.41607e-113
Enterocytes 1	CSTB	4.24993e-69	0.317694	0.821	0.644	9.28779e-65
Enterocytes 1	ANKRD12	1.5683e-88	0.317486	0.738	0.476	3.42735e-84
Enterocytes 1	SPTBN1	6.20059e-82	0.317351	0.824	0.596	1.35508e-77
Enterocytes 1	EDN1	3.70814e-94	0.314544	0.366	0.151	8.10376e-90
Enterocytes 1	CCL28	1.84299e-139	0.314397	0.493	0.201	4.02766e-135
Enterocytes 1	RHOG	1.05606e-188	0.313443	0.445	0.142	2.30791e-184
Enterocytes 1	AGPAT2	1.32042e-155	0.313307	0.442	0.159	2.88564e-151
Enterocytes 1	ABRACL	5.65729e-90	0.313185	0.535	0.284	1.23634e-85
Enterocytes 1	FOSL2	2.04015e-110	0.311671	0.54	0.262	4.45854e-106
Enterocytes 1	RAB9A	6.26257e-171	0.311624	0.426	0.141	1.36862e-166
Enterocytes 1	PIM1	1.09752e-213	0.310688	0.359	0.088	2.39852e-209
Enterocytes 1	SNX9	5.4984e-126	0.310208	0.507	0.223	1.20162e-121
Enterocytes 1	LINC02023	2.4302e-136	0.305583	0.476	0.185	5.31095e-132
Enterocytes 1	ERO1A	1.24608e-41	0.303733	0.333	0.185	2.72319e-37
Enterocytes 1	HMOX1	5.36837e-275	0.303693	0.332	0.063	1.1732e-270
Enterocytes 1	SCIN	2.31708e-148	0.302051	0.529	0.211	5.06374e-144
Enterocytes 1	USP2	2.35411e-232	0.300616	0.357	0.082	5.14467e-228
Enterocytes 1	IFI35	1.19189e-135	0.300564	0.44	0.168	2.60475e-131
Enterocytes 1	BHLHE41	3.50511e-146	0.300163	0.388	0.13	7.66006e-142
Enterocytes 1	APOBR	1.59717e-97	0.298373	0.586	0.312	3.49045e-93
Enterocytes 1	ZBTB7B	1.54874e-105	0.297123	0.554	0.276	3.38463e-101
Enterocytes 1	ARL6IP5	3.422e-125	0.295847	0.45	0.183	7.47843e-121
Enterocytes 1	SDC4	1.3693e-76	0.295375	0.598	0.36	2.99248e-72
Enterocytes 1	CD9	2.31917e-47	0.294727	0.866	0.714	5.0683e-43
Enterocytes 1	HMCN2	7.2943e-273	0.293208	0.291	0.049	1.5941e-268
Enterocytes 1	MYH9	1.93373e-86	0.292937	0.798	0.543	4.22598e-82
Enterocytes 1	CTNND1	1.12405e-73	0.29251	0.732	0.507	2.4565e-69
Enterocytes 1	C15orf48	7.42827e-81	0.291153	0.514	0.274	1.62337e-76
Enterocytes 1	SUSD6	1.45871e-155	0.290862	0.443	0.156	3.18786e-151
Enterocytes 1	GBP1	3.06825e-223	0.290572	0.293	0.059	6.70535e-219
Enterocytes 1	UGDH	1.19222e-67	0.290217	0.534	0.314	2.60548e-63
Enterocytes 1	LAMA1	1.19087e-176	0.289885	0.302	0.075	2.60252e-172
Enterocytes 1	C1orf116	5.00623e-174	0.288194	0.349	0.098	1.09406e-169
Enterocytes 1	LAMC2	1.19406e-164	0.287535	0.388	0.12	2.60949e-160
Enterocytes 1	MYO15B	4.03497e-237	0.286772	0.41	0.102	8.81802e-233
Enterocytes 1	SERTAD1	3.35362e-71	0.285851	0.52	0.289	7.32899e-67
Enterocytes 1	DEFB1	1.96178e-177	0.285381	0.375	0.107	4.28727e-173
Enterocytes 1	PMEPA1	1.62486e-142	0.284986	0.548	0.23	3.55098e-138
Enterocytes 1	BMP2	2.82848e-114	0.284779	0.408	0.161	6.18137e-110
Enterocytes 1	ACADS	1.17803e-73	0.284288	0.6	0.359	2.57446e-69
Enterocytes 1	EPAS1	2.58283e-133	0.279796	0.441	0.17	5.64452e-129
Enterocytes 1	SMIM6	1.63679e-211	0.279681	0.378	0.096	3.57705e-207
Enterocytes 1	DYNLL1	2.14591e-46	0.279602	0.808	0.658	4.68967e-42
Enterocytes 1	PDK4	5.44465e-74	0.279527	0.432	0.214	1.18987e-69
Enterocytes 1	MUC17	2.65245e-110	0.279435	0.314	0.106	5.79666e-106
Enterocytes 1	AL121944.1	1.24804e-64	0.27619	0.29	0.126	2.72747e-60
Enterocytes 1	RND3	2.54166e-77	0.274366	0.656	0.397	5.55454e-73
Enterocytes 1	TNFAIP3	4.5629e-111	0.273246	0.337	0.119	9.97175e-107
Enterocytes 1	TMEM176B	2.99211e-64	0.272754	0.683	0.453	6.53896e-60
Enterocytes 1	RAB11FIP1	2.4918e-57	0.272721	0.822	0.636	5.44558e-53
Enterocytes 1	ABCG1	5.53402e-217	0.272641	0.335	0.077	1.20941e-212
Enterocytes 1	EPS8L3	3.56409e-92	0.272324	0.701	0.421	7.78897e-88
Enterocytes 1	MYO1E	1.32311e-105	0.271302	0.489	0.226	2.89152e-101
Enterocytes 1	SOWAHC	3.26248e-90	0.271174	0.438	0.205	7.12982e-86
Enterocytes 1	UGCG	6.2616e-125	0.268058	0.44	0.173	1.36841e-120
Enterocytes 1	NCOA4	1.61447e-79	0.267884	0.47	0.243	3.52826e-75
Enterocytes 1	ANK3	7.36164e-103	0.264879	0.413	0.174	1.60881e-98
Enterocytes 1	STOM	0	0.264742	0.22	0.018	0
Enterocytes 1	JAK1	3.29788e-77	0.264244	0.567	0.319	7.20719e-73
Enterocytes 1	EPS8L1	1.88394e-101	0.26379	0.343	0.131	4.11716e-97
Enterocytes 1	HSPB1	3.46385e-16	0.263439	0.503	0.414	7.5699e-12
Enterocytes 1	VASP	1.44366e-70	0.260605	0.586	0.356	3.15498e-66
Enterocytes 1	PSAP	7.82735e-69	0.260211	0.745	0.509	1.71059e-64
Enterocytes 1	TINAG	5.80253e-145	0.259165	0.311	0.09	1.26808e-140
Enterocytes 1	ACHE	8.93379e-301	0.258344	0.285	0.043	1.95239e-296
Enterocytes 1	PAG1	6.85155e-151	0.257977	0.384	0.124	1.49734e-146
Enterocytes 1	PPP4R2	5.25248e-34	0.257708	0.371	0.229	1.14788e-29
Enterocytes 1	TUBB4B	1.48775e-40	0.257287	0.805	0.67	3.25132e-36
Enterocytes 1	TMPRSS4	4.3698e-57	0.256801	0.614	0.41	9.54975e-53
Enterocytes 1	ATP10B	3.07067e-69	0.256424	0.46	0.247	6.71064e-65
Enterocytes 1	RTN4	1.13709e-53	0.255317	0.646	0.438	2.48499e-49
Enterocytes 1	KCNK5	8.93392e-118	0.255129	0.366	0.134	1.95242e-113
Enterocytes 1	CKB	0.000462389	0.253867	0.718	0.7	1
Enterocytes 1	SP100	1.99573e-100	0.252677	0.383	0.157	4.36147e-96
Enterocytes 1	KLF4	1.39739e-73	0.252229	0.88	0.638	3.05385e-69
Enterocytes 1	MARCKS	7.92038e-54	0.251577	0.87	0.706	1.73092e-49
Enterocytes 2	CLCA4	0	2.07829	0.928	0.185	0
Enterocytes 2	AQP8	0	1.52528	0.938	0.195	0
Enterocytes 2	SLC26A3	0	1.24566	0.985	0.375	0
Enterocytes 2	SELENOP	0	1.21193	0.948	0.399	0
Enterocytes 2	CD177	0	1.06571	0.717	0.214	0
Enterocytes 2	GUCA2A	0	1.01446	0.977	0.334	0
Enterocytes 2	ISG15	0	0.904975	0.825	0.298	0
Enterocytes 2	HIST1H1C	0	0.87911	0.799	0.374	0
Enterocytes 2	ANPEP	0	0.858818	0.731	0.217	0
Enterocytes 2	HLA-A	0	0.832174	0.992	0.92	0
Enterocytes 2	CEACAM7	0	0.829452	0.969	0.332	0
Enterocytes 2	IFI27	0	0.780079	0.98	0.801	0
Enterocytes 2	PLAC8	0	0.774921	0.963	0.433	0
Enterocytes 2	MDK	0	0.774132	0.744	0.311	0
Enterocytes 2	TSPAN1	0	0.773604	0.982	0.67	0
Enterocytes 2	SGK1	0	0.771235	0.748	0.293	0
Enterocytes 2	RARRES3	0	0.743617	0.596	0.14	0
Enterocytes 2	MUC12	0	0.738072	0.945	0.558	0
Enterocytes 2	FTH1	1.18779e-283	0.731518	0.89	0.642	2.5958e-279
Enterocytes 2	TMIGD1	0	0.703191	0.699	0.148	0
Enterocytes 2	CDHR5	0	0.689904	0.968	0.588	0
Enterocytes 2	HPGD	0	0.686364	0.767	0.249	0
Enterocytes 2	TRIM31	0	0.683405	0.748	0.222	0
Enterocytes 2	SLC9A3	0	0.639005	0.64	0.205	0
Enterocytes 2	CA4	0	0.636884	0.725	0.193	0
Enterocytes 2	EMP1	0	0.619878	0.689	0.2	0
Enterocytes 2	GUCA2B	0	0.604981	0.887	0.227	0
Enterocytes 2	MISP	0	0.587634	0.885	0.544	0
Enterocytes 2	SMPDL3A	0	0.586086	0.642	0.204	0
Enterocytes 2	MS4A12	0	0.583273	0.794	0.254	0
Enterocytes 2	SECTM1	0	0.579746	0.574	0.109	0
Enterocytes 2	TXNIP	1.6892e-245	0.574225	0.917	0.697	3.69157e-241
Enterocytes 2	SDCBP2	0	0.572306	0.868	0.383	0
Enterocytes 2	LINC02023	0	0.563419	0.605	0.169	0
Enterocytes 2	TNFSF10	6.19356e-293	0.561971	0.745	0.379	1.35354e-288
Enterocytes 2	CFDP1	0	0.560384	0.747	0.373	0
Enterocytes 2	FCGRT	6.81379e-216	0.556439	0.805	0.531	1.48908e-211
Enterocytes 2	CDA	0	0.55417	0.586	0.155	0
Enterocytes 2	GPA33	0	0.549809	0.901	0.554	0
Enterocytes 2	PKIB	0	0.548225	0.764	0.312	0
Enterocytes 2	MEP1A	0	0.544057	0.672	0.252	0
Enterocytes 2	CDHR2	0	0.541087	0.659	0.22	0
Enterocytes 2	TMEM37	0	0.518782	0.623	0.167	0
Enterocytes 2	PRSS3	1.81299e-261	0.518122	0.855	0.523	3.9621e-257
Enterocytes 2	ABCG2	0	0.51344	0.511	0.09	0
Enterocytes 2	MIR194-2HG	4.90519e-240	0.511788	0.656	0.332	1.07198e-235
Enterocytes 2	SLC17A4	0	0.510761	0.667	0.215	0
Enterocytes 2	ABCB1	0	0.503192	0.559	0.122	0
Enterocytes 2	TRPM6	0	0.498068	0.588	0.154	0
Enterocytes 2	SAMD9	0	0.488426	0.606	0.201	0
Enterocytes 2	DST	5.94014e-271	0.487096	0.823	0.447	1.29816e-266
Enterocytes 2	RHOC	9.0022e-295	0.48482	0.856	0.486	1.96734e-290
Enterocytes 2	SERINC2	5.15449e-229	0.479658	0.799	0.509	1.12646e-224
Enterocytes 2	C2orf88	2.86778e-288	0.469905	0.637	0.266	6.26724e-284
Enterocytes 2	CYP3A5	3.26294e-282	0.459061	0.69	0.328	7.13084e-278
Enterocytes 2	SLC51B	0	0.451617	0.6	0.183	0
Enterocytes 2	PDE9A	2.82221e-288	0.443646	0.555	0.209	6.16766e-284
Enterocytes 2	PRSS8	1.16898e-208	0.437831	0.793	0.505	2.55469e-204
Enterocytes 2	FABP1	6.96025e-262	0.433601	0.984	0.67	1.52109e-257
Enterocytes 2	CGN	9.54533e-230	0.430849	0.698	0.365	2.08604e-225
Enterocytes 2	ANKRD12	1.76459e-181	0.429174	0.748	0.469	3.85633e-177
Enterocytes 2	SMCHD1	3.5711e-228	0.425471	0.645	0.315	7.80429e-224
Enterocytes 2	ENTPD8	2.71004e-265	0.425451	0.669	0.295	5.92253e-261
Enterocytes 2	CTSA	3.0243e-205	0.422546	0.717	0.403	6.6093e-201
Enterocytes 2	CLDN23	1.35554e-267	0.421926	0.462	0.157	2.9624e-263
Enterocytes 2	RFK	3.51977e-271	0.416725	0.569	0.231	7.6921e-267
Enterocytes 2	SPATS2L	4.65459e-213	0.411522	0.73	0.411	1.01722e-208
Enterocytes 2	TMPRSS2	3.67033e-211	0.410663	0.739	0.418	8.02114e-207
Enterocytes 2	RNASE1	6.94451e-29	0.408491	0.332	0.233	1.51765e-24
Enterocytes 2	TCF7L2	2.15423e-196	0.408002	0.784	0.489	4.70785e-192
Enterocytes 2	VAMP8	7.03541e-170	0.406079	0.811	0.556	1.53752e-165
Enterocytes 2	MIER3	6.42035e-282	0.391292	0.554	0.208	1.4031e-277
Enterocytes 2	PDCD4	6.58242e-159	0.387979	0.775	0.511	1.43852e-154
Enterocytes 2	CLDN4	6.01214e-143	0.387924	0.971	0.884	1.31389e-138
Enterocytes 2	MXI1	9.28692e-253	0.386718	0.614	0.264	2.02956e-248
Enterocytes 2	TIMP2	0	0.385978	0.432	0.101	0
Enterocytes 2	MXD1	1.67345e-242	0.384648	0.561	0.23	3.65717e-238
Enterocytes 2	NEAT1	1.31073e-154	0.381308	0.999	0.988	2.86447e-150
Enterocytes 2	APPL2	2.41758e-254	0.378886	0.585	0.246	5.28337e-250
Enterocytes 2	LMO7	1.48362e-218	0.378463	0.772	0.43	3.2423e-214
Enterocytes 2	C11orf86	0	0.378105	0.44	0.101	0
Enterocytes 2	ATP1B3	9.62901e-206	0.376	0.69	0.356	2.10432e-201
Enterocytes 2	MYL12B	1.10569e-179	0.375862	0.948	0.748	2.41637e-175
Enterocytes 2	GPRC5A	1.75897e-212	0.375706	0.785	0.436	3.84405e-208
Enterocytes 2	CCDC68	2.30503e-221	0.370677	0.614	0.287	5.03742e-217
Enterocytes 2	ISG20	3.76471e-219	0.36739	0.476	0.181	8.22739e-215
Enterocytes 2	NAAA	1.90081e-275	0.364354	0.521	0.186	4.15404e-271
Enterocytes 2	SLC6A8	6.21321e-198	0.364298	0.6	0.288	1.35784e-193
Enterocytes 2	CLDN3	2.28915e-87	0.363587	0.918	0.856	5.00272e-83
Enterocytes 2	TRANK1	5.64742e-292	0.362007	0.489	0.161	1.23419e-287
Enterocytes 2	FXYD3	9.05137e-175	0.35902	0.966	0.802	1.97809e-170
Enterocytes 2	SULT1A2	0	0.352886	0.47	0.138	0
Enterocytes 2	PDZD3	8.60439e-283	0.348895	0.484	0.164	1.8804e-278
Enterocytes 2	SMIM22	1.40345e-121	0.348774	0.897	0.751	3.06711e-117
Enterocytes 2	HHLA2	1.60772e-283	0.348679	0.51	0.176	3.51351e-279
Enterocytes 2	LIPH	3.27112e-150	0.348208	0.622	0.354	7.1487e-146
Enterocytes 2	COL17A1	5.58315e-247	0.344906	0.549	0.216	1.22014e-242
Enterocytes 2	PCK1	5.15427e-65	0.343883	0.689	0.519	1.12641e-60
Enterocytes 2	PRAP1	0	0.337831	0.408	0.108	0
Enterocytes 2	LPIN2	7.08427e-184	0.337649	0.478	0.207	1.5482e-179
Enterocytes 2	CEACAM1	1.53563e-213	0.33549	0.671	0.303	3.35596e-209
Enterocytes 2	SPINT1	1.3186e-136	0.332053	0.774	0.532	2.88167e-132
Enterocytes 2	CDKN2B-AS1	8.01756e-214	0.327987	0.536	0.213	1.75216e-209
Enterocytes 2	SCNN1B	2.10381e-250	0.326562	0.475	0.164	4.59767e-246
Enterocytes 2	B2M	1.81034e-161	0.326545	0.575	0.292	3.95631e-157
Enterocytes 2	PHGR1	2.67012e-189	0.325872	0.996	0.937	5.83529e-185
Enterocytes 2	TYMP	6.24488e-204	0.324418	0.415	0.15	1.36476e-199
Enterocytes 2	RHOF	2.02509e-286	0.323051	0.436	0.13	4.42564e-282
Enterocytes 2	BIRC3	1.67914e-296	0.314903	0.348	0.086	3.66958e-292
Enterocytes 2	DSC2	3.01714e-134	0.309205	0.765	0.505	6.59366e-130
Enterocytes 2	CTSZ	6.69915e-121	0.308353	0.679	0.433	1.46403e-116
Enterocytes 2	RHOU	1.50661e-230	0.306844	0.433	0.151	3.29255e-226
Enterocytes 2	SQSTM1	2.8862e-63	0.306791	0.653	0.477	6.30751e-59
Enterocytes 2	TMSB4X	1.77504e-108	0.30644	0.996	0.968	3.87917e-104
Enterocytes 2	DUOX2	1.58061e-105	0.305945	0.257	0.097	3.45427e-101
Enterocytes 2	CLTB	7.0437e-125	0.305712	0.78	0.514	1.53933e-120
Enterocytes 2	TMCC3	1.75635e-229	0.305013	0.424	0.145	3.83832e-225
Enterocytes 2	AAK1	7.50903e-259	0.304566	0.436	0.142	1.64102e-254
Enterocytes 2	MYL12A	9.7971e-104	0.30198	0.837	0.652	2.14106e-99
Enterocytes 2	CDKN2B	9.06034e-177	0.300213	0.522	0.233	1.98005e-172
Enterocytes 2	LRRC1	2.70712e-198	0.296837	0.452	0.18	5.91613e-194
Enterocytes 2	MUC13	2.61753e-126	0.292302	0.846	0.606	5.72035e-122
Enterocytes 2	TMC5	8.18602e-94	0.291807	0.638	0.427	1.78897e-89
Enterocytes 2	LINC01559	6.10278e-270	0.291623	0.415	0.123	1.3337e-265
Enterocytes 2	PTPRR	0	0.29062	0.365	0.078	0
Enterocytes 2	MTRNR2L12	1.02124e-85	0.28698	0.699	0.504	2.23181e-81
Enterocytes 2	EFHD2	2.12908e-92	0.286037	0.743	0.56	4.6529e-88
Enterocytes 2	ST14	5.71652e-103	0.285327	0.82	0.633	1.24929e-98
Enterocytes 2	AOC1	3.38417e-125	0.284306	0.794	0.545	7.39577e-121
Enterocytes 2	ARL14	1.12479e-119	0.283841	0.565	0.312	2.45812e-115
Enterocytes 2	IGLC3	1.01701e-06	0.283821	0.137	0.178	0.0222258
Enterocytes 2	JCHAIN	0.0262044	0.281605	0.313	0.284	1
Enterocytes 2	MYH14	9.07889e-106	0.281452	0.72	0.488	1.9841e-101
Enterocytes 2	C1orf115	4.91837e-190	0.280962	0.406	0.152	1.07486e-185
Enterocytes 2	PIM1	2.92306e-265	0.280662	0.327	0.084	6.38806e-261
Enterocytes 2	PPP1R14D	2.98592e-128	0.279924	0.543	0.291	6.52543e-124
Enterocytes 2	TSPAN3	3.99534e-110	0.279375	0.791	0.569	8.73141e-106
Enterocytes 2	HSD17B2	2.53397e-207	0.276651	0.487	0.186	5.53773e-203
Enterocytes 2	PRDX6	2.77624e-79	0.276523	0.676	0.495	6.06719e-75
Enterocytes 2	ACVRL1	1.46853e-145	0.274474	0.445	0.202	3.20932e-141
Enterocytes 2	LAMA3	7.56051e-184	0.273653	0.429	0.166	1.65227e-179
Enterocytes 2	SMPD1	4.98395e-194	0.273424	0.356	0.119	1.08919e-189
Enterocytes 2	CYP3A4	0	0.273053	0.177	0.013	0
Enterocytes 2	CAMK2N1	1.13648e-101	0.271728	0.892	0.711	2.48367e-97
Enterocytes 2	TJP3	3.28657e-129	0.269994	0.561	0.304	7.18247e-125
Enterocytes 2	C1QTNF12	1.72597e-178	0.268702	0.409	0.157	3.77194e-174
Enterocytes 2	HLA-B	8.06671e-111	0.268613	0.469	0.247	1.7629e-106
Enterocytes 2	ASS1	5.25192e-95	0.26791	0.576	0.351	1.14775e-90
Enterocytes 2	LSR	3.43996e-87	0.263534	0.673	0.473	7.51768e-83
Enterocytes 2	DDX60	2.24868e-164	0.262838	0.442	0.182	4.91428e-160
Enterocytes 2	RSAD2	9.7754e-190	0.261838	0.206	0.046	2.13632e-185
Enterocytes 2	TP53INP2	1.03228e-111	0.259679	0.419	0.204	2.25594e-107
Enterocytes 2	YPEL3	3.70285e-157	0.259649	0.463	0.204	8.09221e-153
Enterocytes 2	CCDC152	0	0.25817	0.263	0.049	0
Enterocytes 2	UGP2	5.45159e-106	0.257124	0.628	0.386	1.19139e-101
Enterocytes 2	KRT20	1.63173e-185	0.256205	0.916	0.543	3.56598e-181
Enterocytes 2	FBXO32	5.97723e-131	0.255054	0.473	0.227	1.30626e-126
Enterocytes 2	EPS8	1.33787e-106	0.252923	0.612	0.369	2.92379e-102
Enterocytes 2	IGKC	3.83956e-06	0.250775	0.745	0.767	0.0839097
Enterocytes 3	GUCA2B	0	2.81348	0.641	0.246	0
Enterocytes 3	OTOP2	0	2.48125	0.835	0.023	0
Enterocytes 3	BEST4	0	2.4662	0.913	0.026	0
Enterocytes 3	CA7	0	2.44934	0.885	0.039	0
Enterocytes 3	GUCA2A	0	1.89634	0.876	0.345	0
Enterocytes 3	MT1G	0	1.88649	0.94	0.528	0
Enterocytes 3	MT1H	0	1.73526	0.735	0.204	0
Enterocytes 3	MT2A	0	1.42409	0.922	0.552	0
Enterocytes 3	SPIB	0	1.40157	0.83	0.047	0
Enterocytes 3	CKB	5.23101e-252	1.38216	0.893	0.69	1.14319e-247
Enterocytes 3	CA4	0	1.35592	0.804	0.194	0
Enterocytes 3	HES4	0	1.08092	0.743	0.09	0
Enterocytes 3	PCSK1N	0	0.924157	0.489	0.029	0
Enterocytes 3	MT1E	0	0.916294	0.902	0.567	0
Enterocytes 3	MT1X	2.73221e-292	0.907077	0.754	0.379	5.97098e-288
Enterocytes 3	SRI	1.20263e-187	0.891453	0.848	0.688	2.62822e-183
Enterocytes 3	TMSB10	2.86037e-192	0.868427	0.97	0.929	6.25105e-188
Enterocytes 3	KRT20	4.45257e-304	0.833896	0.895	0.547	9.73064e-300
Enterocytes 3	MT1M	0	0.802028	0.697	0.293	0
Enterocytes 3	FRMD1	0	0.791787	0.673	0.165	0
Enterocytes 3	AOC1	1.69184e-238	0.750663	0.807	0.546	3.69734e-234
Enterocytes 3	DMBT1	0	0.738353	0.62	0.103	0
Enterocytes 3	NEURL1	0	0.734692	0.645	0.119	0
Enterocytes 3	CEACAM1	1.48256e-270	0.724827	0.68	0.306	3.23999e-266
Enterocytes 3	SDCBP2	4.03801e-285	0.720348	0.769	0.393	8.82466e-281
Enterocytes 3	HRCT1	0	0.699184	0.618	0.205	0
Enterocytes 3	FXYD3	2.7546e-118	0.696929	0.92	0.806	6.01991e-114
Enterocytes 3	GPA33	7.2064e-205	0.640962	0.829	0.561	1.57489e-200
Enterocytes 3	MT1F	4.38211e-289	0.626332	0.568	0.211	9.57667e-285
Enterocytes 3	S100A10	4.38436e-160	0.593262	0.98	0.917	9.58159e-156
Enterocytes 3	SAMD9	3.3997e-194	0.587174	0.5	0.211	7.4297e-190
Enterocytes 3	SCIN	0	0.585665	0.619	0.202	0
Enterocytes 3	ADRA2A	0	0.57245	0.476	0.065	0
Enterocytes 3	CARD16	0	0.569578	0.531	0.143	0
Enterocytes 3	CDHR5	1.40213e-210	0.569519	0.883	0.596	3.06421e-206
Enterocytes 3	CDHR2	0	0.54177	0.629	0.225	0
Enterocytes 3	ADCY5	0	0.540514	0.473	0.012	0
Enterocytes 3	TMEM176A	2.71003e-180	0.536559	0.692	0.411	5.9225e-176
Enterocytes 3	GNPTAB	7.87631e-308	0.526249	0.564	0.203	1.72129e-303
Enterocytes 3	TMEM176B	1.64519e-170	0.519629	0.723	0.448	3.5954e-166
Enterocytes 3	MYOM1	0	0.518072	0.326	0.011	0
Enterocytes 3	DSC2	2.64216e-158	0.509347	0.754	0.508	5.77418e-154
Enterocytes 3	CLCA4	5.51807e-187	0.504992	0.54	0.213	1.20592e-182
Enterocytes 3	CTSE	0	0.504102	0.439	0.071	0
Enterocytes 3	ID1	9.79286e-149	0.499443	0.799	0.543	2.14013e-144
Enterocytes 3	NOTCH2	0	0.499117	0.456	0.058	0
Enterocytes 3	C1orf21	1.78865e-228	0.491541	0.657	0.327	3.90892e-224
Enterocytes 3	ITM2C	6.49614e-145	0.486277	0.93	0.804	1.41967e-140
Enterocytes 3	SLC2A5	0	0.485471	0.335	0.015	0
Enterocytes 3	CEACAM7	7.62163e-203	0.483578	0.752	0.35	1.66563e-198
Enterocytes 3	CDK18	0	0.480236	0.44	0.068	0
Enterocytes 3	TTC39B	1.89285e-306	0.469105	0.543	0.188	4.13662e-302
Enterocytes 3	PHGR1	5.30727e-122	0.468011	0.992	0.938	1.15985e-117
Enterocytes 3	TDP2	2.60455e-125	0.462934	0.616	0.383	5.69199e-121
Enterocytes 3	SLC20A1	4.11486e-176	0.462821	0.602	0.303	8.99261e-172
Enterocytes 3	MEIS1	0	0.458603	0.395	0.01	0
Enterocytes 3	HEPACAM2	1.14555e-295	0.457235	0.535	0.166	2.50348e-291
Enterocytes 3	VIPR1	5.40453e-248	0.452317	0.562	0.226	1.18111e-243
Enterocytes 3	SAMD9L	0	0.451268	0.368	0.085	0
Enterocytes 3	SELENOW	9.97181e-115	0.437105	0.643	0.421	2.17924e-110
Enterocytes 3	FTH1	5.61106e-56	0.43496	0.767	0.651	1.22624e-51
Enterocytes 3	GUCY2C	4.82894e-228	0.423984	0.511	0.2	1.05532e-223
Enterocytes 3	KRT19	9.76827e-105	0.42082	0.942	0.839	2.13476e-100
Enterocytes 3	MDK	2.38658e-163	0.416793	0.638	0.32	5.21564e-159
Enterocytes 3	CFD	4.82626e-172	0.412008	0.317	0.102	1.05473e-167
Enterocytes 3	C2orf54	0	0.410296	0.335	0.029	0
Enterocytes 3	PROX1	0	0.407797	0.403	0.099	0
Enterocytes 3	OTOP3	0	0.406487	0.297	0.003	0
Enterocytes 3	MSLN	0	0.40232	0.309	0.051	0
Enterocytes 3	KRT8	7.98521e-122	0.401443	0.987	0.939	1.74509e-117
Enterocytes 3	CEACAM6	9.61903e-167	0.3968	0.705	0.378	2.10214e-162
Enterocytes 3	NEAT1	6.3854e-89	0.394746	0.994	0.988	1.39546e-84
Enterocytes 3	PDE9A	1.0082e-145	0.393437	0.477	0.216	2.20333e-141
Enterocytes 3	IGLC3	0.112096	0.391578	0.16	0.176	1
Enterocytes 3	CFDP1	2.7089e-71	0.384987	0.562	0.387	5.92003e-67
Enterocytes 3	LYPD8	0	0.384528	0.425	0.111	0
Enterocytes 3	ECE1	8.26464e-223	0.382904	0.507	0.195	1.80615e-218
Enterocytes 3	CDC42BPA	1.31639e-127	0.375636	0.545	0.3	2.87683e-123
Enterocytes 3	PPDPF	1.93477e-83	0.372819	0.937	0.887	4.22826e-79
Enterocytes 3	GSN	9.31727e-164	0.372283	0.76	0.483	2.0362e-159
Enterocytes 3	SGK1	6.06094e-71	0.368048	0.495	0.311	1.32456e-66
Enterocytes 3	ATP1B1	2.64466e-97	0.367636	0.853	0.703	5.77964e-93
Enterocytes 3	LINC01559	2.28617e-157	0.367007	0.355	0.128	4.99619e-153
Enterocytes 3	TST	1.53689e-87	0.365177	0.756	0.582	3.35872e-83
Enterocytes 3	HSD17B2	1.01551e-147	0.362171	0.446	0.191	2.2193e-143
Enterocytes 3	C10orf99	9.83461e-89	0.359984	0.732	0.525	2.14926e-84
Enterocytes 3	DST	1.42178e-78	0.359582	0.663	0.459	3.10716e-74
Enterocytes 3	FLNB	1.34732e-98	0.356978	0.688	0.477	2.94443e-94
Enterocytes 3	GRN	2.25232e-99	0.356959	0.76	0.583	4.92221e-95
Enterocytes 3	TP53INP2	4.03162e-129	0.355026	0.443	0.205	8.81071e-125
Enterocytes 3	MEP1A	5.77283e-121	0.34512	0.516	0.264	1.26159e-116
Enterocytes 3	MISP	2.29125e-98	0.344113	0.755	0.554	5.0073e-94
Enterocytes 3	A1CF	1.20773e-120	0.343839	0.465	0.234	2.63936e-116
Enterocytes 3	UNC5C	0	0.342715	0.302	0.009	0
Enterocytes 3	PRSS3	6.15111e-73	0.341881	0.719	0.533	1.34426e-68
Enterocytes 3	SLC17A4	4.85601e-137	0.33933	0.493	0.228	1.06123e-132
Enterocytes 3	LGALS3	5.87007e-93	0.337519	0.977	0.908	1.28285e-88
Enterocytes 3	TP53INP1	1.84701e-165	0.335319	0.325	0.108	4.03645e-161
Enterocytes 3	PDCD4	1.15848e-70	0.326237	0.687	0.518	2.53175e-66
Enterocytes 3	CAMK2N1	7.75233e-69	0.321963	0.84	0.715	1.69419e-64
Enterocytes 3	APOBR	8.31891e-118	0.321032	0.557	0.31	1.81801e-113
Enterocytes 3	PRKG2	0	0.320284	0.28	0.026	0
Enterocytes 3	PDLIM1	4.27094e-56	0.317048	0.707	0.585	9.33371e-52
Enterocytes 3	MALT1	7.61059e-207	0.310739	0.352	0.107	1.66322e-202
Enterocytes 3	HSPB1	2.86011e-97	0.307898	0.637	0.405	6.25048e-93
Enterocytes 3	S100A6	1.19133e-73	0.3051	0.998	0.986	2.60352e-69
Enterocytes 3	MYH14	2.51419e-69	0.302378	0.664	0.493	5.49451e-65
Enterocytes 3	BSG	1.3728e-92	0.301883	0.855	0.703	3.00011e-88
Enterocytes 3	RHOC	9.37881e-62	0.301793	0.67	0.5	2.04965e-57
Enterocytes 3	DDAH2	1.33332e-65	0.301295	0.486	0.311	2.91385e-61
Enterocytes 3	SLK	4.68113e-80	0.290346	0.542	0.341	1.02301e-75
Enterocytes 3	MTRNR2L12	9.90981e-55	0.284633	0.649	0.508	2.16569e-50
Enterocytes 3	CA2	2.09762e-89	0.284015	0.793	0.527	4.58414e-85
Enterocytes 3	NSD2	5.29943e-134	0.277294	0.401	0.169	1.15814e-129
Enterocytes 3	MUC13	1.67916e-51	0.275754	0.746	0.614	3.66963e-47
Enterocytes 3	NBPF14	0	0.274982	0.277	0.036	0
Enterocytes 3	FNIP2	6.50565e-83	0.274299	0.373	0.189	1.42175e-78
Enterocytes 3	TXNIP	1.88173e-51	0.273605	0.821	0.705	4.11233e-47
Enterocytes 3	GOLIM4	6.8981e-61	0.273273	0.634	0.466	1.50751e-56
Enterocytes 3	JUND	1.0262e-50	0.272298	0.877	0.806	2.24265e-46
Enterocytes 3	GOLM1	3.12079e-70	0.272183	0.681	0.483	6.82017e-66
Enterocytes 3	HLA-A	5.11969e-57	0.271294	0.975	0.921	1.11886e-52
Enterocytes 3	C4orf48	5.31858e-53	0.27088	0.648	0.509	1.16232e-48
Enterocytes 3	VSIR	1.85277e-134	0.270867	0.366	0.145	4.04904e-130
Enterocytes 3	FCGRT	3.05871e-59	0.268988	0.705	0.539	6.6845e-55
Enterocytes 3	SAMHD1	0	0.267125	0.27	0.042	0
Enterocytes 3	NBPF19	0	0.266899	0.262	0.019	0
Enterocytes 3	ID4	4.44586e-133	0.26581	0.344	0.128	9.71599e-129
Enterocytes 3	DOCK4	0	0.264989	0.254	0.019	0
Enterocytes 3	PDK1	9.50042e-201	0.262263	0.279	0.072	2.07622e-196
Enterocytes 3	PDGFA	5.98204e-75	0.259088	0.463	0.27	1.30731e-70
Enterocytes 3	PTPRR	6.32977e-128	0.258718	0.263	0.086	1.38331e-123
Enterocytes 3	FABP1	1.06001e-130	0.257533	0.937	0.675	2.31654e-126
Enterocytes 3	MXI1	5.58752e-67	0.257495	0.461	0.276	1.2211e-62
Enterocytes 3	ISG15	3.1374e-37	0.254628	0.476	0.322	6.85647e-33
Enterocytes 3	PDZD3	4.43841e-76	0.252218	0.344	0.174	9.69969e-72
Imma. Gob. 1	CLCA1	0	1.22677	0.74	0.141	0
Imma. Gob. 1	FCGBP	0	1.01437	0.977	0.539	0
Imma. Gob. 1	REP15	0	0.845213	0.777	0.172	0
Imma. Gob. 1	ITLN1	0	0.831379	0.791	0.168	0
Imma. Gob. 1	SPINK4	0	0.817584	0.678	0.186	0
Imma. Gob. 1	TFF3	0	0.67182	0.985	0.618	0
Imma. Gob. 1	MUC2	0	0.668538	0.984	0.343	0
Imma. Gob. 1	ST6GALNAC1	0	0.649611	0.773	0.327	0
Imma. Gob. 1	KLK1	0	0.537027	0.752	0.244	0
Imma. Gob. 1	SYTL2	2.10304e-148	0.473436	0.662	0.39	4.59598e-144
Imma. Gob. 1	FRYL	1.00436e-124	0.449127	0.753	0.555	2.19493e-120
Imma. Gob. 1	MUC4	8.73751e-154	0.444383	0.701	0.388	1.90949e-149
Imma. Gob. 1	SERPINA1	1.01093e-267	0.440079	0.651	0.245	2.2093e-263
Imma. Gob. 1	ANO7	0	0.426539	0.433	0.084	0
Imma. Gob. 1	ERN2	2.58866e-150	0.408968	0.646	0.359	5.65725e-146
Imma. Gob. 1	SPDEF	1.59797e-236	0.376635	0.506	0.174	3.4922e-232
Imma. Gob. 1	SLC4A7	2.07127e-208	0.346098	0.359	0.107	4.52655e-204
Imma. Gob. 1	HEPACAM2	3.36074e-198	0.341649	0.482	0.169	7.34456e-194
Imma. Gob. 1	MLPH	2.63765e-164	0.332553	0.494	0.206	5.76433e-160
Imma. Gob. 1	RAP1GAP	1.36363e-303	0.325499	0.397	0.094	2.98009e-299
Imma. Gob. 1	L1TD1	4.4639e-133	0.301726	0.275	0.088	9.7554e-129
Imma. Gob. 1	XBP1	2.9766e-103	0.289654	0.6	0.348	6.50506e-99
Imma. Gob. 1	ATOH1	9.80889e-196	0.279499	0.337	0.095	2.14364e-191
Imma. Gob. 1	WNK4	1.6362e-126	0.264283	0.416	0.178	3.57575e-122
Imma. Gob. 1	RASD1	1.5615e-53	0.257612	0.446	0.272	3.4125e-49
Imma. Gob. 2	SPINK4	0	2.72868	0.832	0.135	0
Imma. Gob. 2	ITLN1	0	2.54536	0.883	0.116	0
Imma. Gob. 2	CLCA1	0	2.44525	0.712	0.105	0
Imma. Gob. 2	TFF3	0	2.15233	1	0.592	0
Imma. Gob. 2	WFDC2	0	1.78976	0.785	0.188	0
Imma. Gob. 2	FCGBP	0	1.59739	0.989	0.509	0
Imma. Gob. 2	KLK1	0	1.56147	0.906	0.192	0
Imma. Gob. 2	AGR2	0	1.40901	0.959	0.686	0
Imma. Gob. 2	MUC2	0	1.35082	0.981	0.301	0
Imma. Gob. 2	SPINK1	0	1.33538	0.884	0.351	0
Imma. Gob. 2	REG4	0	1.33495	0.495	0.105	0
Imma. Gob. 2	ST6GALNAC1	0	1.3187	0.885	0.284	0
Imma. Gob. 2	REP15	0	1.29888	0.841	0.125	0
Imma. Gob. 2	SERPINA1	0	1.18382	0.805	0.199	0
Imma. Gob. 2	RPL36	0	0.880503	0.998	0.901	0
Imma. Gob. 2	XBP1	0	0.854309	0.807	0.306	0
Imma. Gob. 2	RNASE1	0	0.828305	0.616	0.193	0
Imma. Gob. 2	HSPA1A	4.0304e-249	0.810068	0.732	0.51	8.80804e-245
Imma. Gob. 2	RPS24	0	0.779429	0.991	0.84	0
Imma. Gob. 2	FOSB	0	0.773871	0.787	0.518	0
Imma. Gob. 2	SLC12A2	0	0.765218	0.788	0.373	0
Imma. Gob. 2	HEPACAM2	0	0.739838	0.594	0.135	0
Imma. Gob. 2	ZG16	0	0.719568	0.745	0.32	0
Imma. Gob. 2	RPS12	0	0.718852	0.996	0.882	0
Imma. Gob. 2	RPLP1	0	0.703105	0.995	0.912	0
Imma. Gob. 2	RPL10	0	0.70214	0.983	0.832	0
Imma. Gob. 2	RPL18A	0	0.698614	0.958	0.692	0
Imma. Gob. 2	IGFBP2	0	0.691795	0.653	0.265	0
Imma. Gob. 2	RPS27	0	0.687664	0.993	0.885	0
Imma. Gob. 2	SPDEF	0	0.683352	0.657	0.133	0
Imma. Gob. 2	FOS	0	0.663279	0.893	0.763	0
Imma. Gob. 2	RETNLB	0	0.662634	0.37	0.019	0
Imma. Gob. 2	NR4A1	0	0.65373	0.621	0.282	0
Imma. Gob. 2	RPL32	0	0.652113	0.995	0.839	0
Imma. Gob. 2	RPL37	0	0.651815	0.992	0.866	0
Imma. Gob. 2	KIAA1324	0	0.649873	0.589	0.11	0
Imma. Gob. 2	RPL14	0	0.644771	0.976	0.777	0
Imma. Gob. 2	KLF4	0	0.642416	0.854	0.622	0
Imma. Gob. 2	RPL13	0	0.640789	0.995	0.829	0
Imma. Gob. 2	RPS8	0	0.639799	0.982	0.748	0
Imma. Gob. 2	SSR4	0	0.639402	0.874	0.586	0
Imma. Gob. 2	RPL34	0	0.628036	0.988	0.87	0
Imma. Gob. 2	RPL13A	0	0.625911	0.992	0.895	0
Imma. Gob. 2	SH3BGRL3	0	0.620413	0.941	0.757	0
Imma. Gob. 2	RPL3	0	0.619284	0.989	0.835	0
Imma. Gob. 2	FAM3D	0	0.609467	0.915	0.725	0
Imma. Gob. 2	RASD1	0	0.601272	0.631	0.238	0
Imma. Gob. 2	RPS3A	0	0.599126	0.954	0.711	0
Imma. Gob. 2	ATOH1	0	0.596295	0.495	0.06	0
Imma. Gob. 2	CREB3L1	0	0.592167	0.627	0.184	0
Imma. Gob. 2	C12orf57	0	0.591545	0.695	0.307	0
Imma. Gob. 2	RPL28	0	0.591087	0.989	0.879	0
Imma. Gob. 2	RPS6	0	0.588314	0.987	0.826	0
Imma. Gob. 2	RPS14	0	0.585247	0.993	0.908	0
Imma. Gob. 2	RPS18	0	0.581954	0.998	0.906	0
Imma. Gob. 2	RPL12	0	0.580634	0.994	0.888	0
Imma. Gob. 2	CDC42EP5	0	0.57771	0.918	0.689	0
Imma. Gob. 2	RPS15A	0	0.573117	0.976	0.767	0
Imma. Gob. 2	BTG2	0	0.572341	0.744	0.464	0
Imma. Gob. 2	TPSG1	0	0.569881	0.501	0.067	0
Imma. Gob. 2	RPL9	0	0.569642	0.965	0.782	0
Imma. Gob. 2	RPS16	0	0.569026	0.981	0.81	0
Imma. Gob. 2	RPS9	0	0.568988	0.95	0.71	0
Imma. Gob. 2	L1TD1	0	0.565655	0.385	0.062	0
Imma. Gob. 2	RAP1GAP	0	0.563817	0.528	0.059	0
Imma. Gob. 2	RPL23A	0	0.562579	0.963	0.748	0
Imma. Gob. 2	RPL10A	0	0.558545	0.965	0.67	0
Imma. Gob. 2	ATF3	7.23073e-239	0.557613	0.526	0.287	1.5802e-234
Imma. Gob. 2	GMDS	0	0.552462	0.68	0.319	0
Imma. Gob. 2	TSPAN13	0	0.54893	0.535	0.21	0
Imma. Gob. 2	JUN	4.22245e-234	0.543355	0.959	0.915	9.22775e-230
Imma. Gob. 2	RPS5	0	0.537213	0.964	0.736	0
Imma. Gob. 2	RPL35A	0	0.534739	0.975	0.8	0
Imma. Gob. 2	RPS4X	0	0.529233	0.974	0.765	0
Imma. Gob. 2	RPLP0	0	0.527372	0.946	0.66	0
Imma. Gob. 2	RPL24	0	0.523436	0.966	0.768	0
Imma. Gob. 2	SELENOK	0	0.523359	0.646	0.314	0
Imma. Gob. 2	TCIM	3.68828e-225	0.51821	0.506	0.261	8.06037e-221
Imma. Gob. 2	EGR1	4.92379e-228	0.516706	0.72	0.503	1.07604e-223
Imma. Gob. 2	RPL30	0	0.516139	0.949	0.714	0
Imma. Gob. 2	RPL19	0	0.512373	0.986	0.853	0
Imma. Gob. 2	BEST2	0	0.508504	0.42	0.048	0
Imma. Gob. 2	RPS19	0	0.498963	0.99	0.852	0
Imma. Gob. 2	RPL31	0	0.498293	0.927	0.658	0
Imma. Gob. 2	KRT18	0	0.497707	0.995	0.938	0
Imma. Gob. 2	TCEA3	0	0.496819	0.711	0.346	0
Imma. Gob. 2	HPCAL1	0	0.490196	0.517	0.13	0
Imma. Gob. 2	FRYL	0	0.487032	0.787	0.538	0
Imma. Gob. 2	CKAP4	0	0.486175	0.508	0.192	0
Imma. Gob. 2	RPS23	0	0.482881	0.953	0.693	0
Imma. Gob. 2	RPS2	0	0.48194	0.995	0.829	0
Imma. Gob. 2	HSPA1B	2.53416e-115	0.480478	0.771	0.614	5.53814e-111
Imma. Gob. 2	HSP90AA1	8.0134e-211	0.477563	0.955	0.849	1.75125e-206
Imma. Gob. 2	LGALS4	2.00502e-291	0.473821	0.984	0.916	4.38177e-287
Imma. Gob. 2	RPS13	0	0.472734	0.902	0.608	0
Imma. Gob. 2	ERN2	0	0.467156	0.687	0.336	0
Imma. Gob. 2	MYADM	0	0.45754	0.47	0.163	0
Imma. Gob. 2	ANXA13	0	0.456909	0.431	0.061	0
Imma. Gob. 2	MLPH	0	0.442809	0.572	0.178	0
Imma. Gob. 2	RPL7A	0	0.441893	0.977	0.811	0
Imma. Gob. 2	RPS27A	0	0.438826	0.977	0.837	0
Imma. Gob. 2	AC005833.1	0	0.438405	0.387	0.042	0
Imma. Gob. 2	RAB27A	0	0.433334	0.451	0.111	0
Imma. Gob. 2	RPS20	0	0.433177	0.929	0.665	0
Imma. Gob. 2	RPSA	0	0.432185	0.891	0.588	0
Imma. Gob. 2	PDIA3	3.10085e-187	0.430622	0.635	0.427	6.77661e-183
Imma. Gob. 2	ARFGEF3	0	0.42749	0.474	0.148	0
Imma. Gob. 2	KCNQ1OT1	4.925e-215	0.425926	0.689	0.437	1.07631e-210
Imma. Gob. 2	MUC4	0	0.424944	0.703	0.368	0
Imma. Gob. 2	GNE	0	0.41768	0.479	0.149	0
Imma. Gob. 2	SLC4A7	0	0.416363	0.418	0.083	0
Imma. Gob. 2	NUPR1	3.23419e-298	0.415923	0.538	0.242	7.068e-294
Imma. Gob. 2	FOXP1	1.19968e-299	0.407528	0.606	0.325	2.62177e-295
Imma. Gob. 2	NEDD4L	1.46246e-288	0.405705	0.539	0.27	3.19606e-284
Imma. Gob. 2	FMOD	0	0.405226	0.367	0.034	0
Imma. Gob. 2	UQCRH	2.60371e-262	0.401843	0.822	0.606	5.69014e-258
Imma. Gob. 2	HES6	1.12886e-307	0.398428	0.419	0.164	2.46702e-303
Imma. Gob. 2	TPM1	0	0.395709	0.844	0.621	0
Imma. Gob. 2	RPL5	2.1013e-298	0.393652	0.864	0.562	4.59219e-294
Imma. Gob. 2	ANO7	0	0.393224	0.413	0.063	0
Imma. Gob. 2	RPL21	0	0.392127	0.96	0.739	0
Imma. Gob. 2	SMIM14	5.05566e-234	0.389846	0.628	0.392	1.10486e-229
Imma. Gob. 2	NACA	4.62352e-286	0.389771	0.922	0.731	1.01042e-281
Imma. Gob. 2	SLC38A2	1.54086e-233	0.386535	0.666	0.426	3.36739e-229
Imma. Gob. 2	RPL22	1.02098e-280	0.385863	0.712	0.411	2.23125e-276
Imma. Gob. 2	SYTL2	2.31223e-261	0.378178	0.648	0.374	5.05316e-257
Imma. Gob. 2	HSD11B2	1.20288e-171	0.373922	0.653	0.434	2.62876e-167
Imma. Gob. 2	B3GNT6	0	0.373908	0.382	0.069	0
Imma. Gob. 2	ALDH1A1	0	0.373231	0.402	0.121	0
Imma. Gob. 2	PRDX5	5.67017e-220	0.372934	0.83	0.612	1.23916e-215
Imma. Gob. 2	DLL1	0	0.372429	0.339	0.039	0
Imma. Gob. 2	PPIB	5.02466e-216	0.370062	0.685	0.439	1.09809e-211
Imma. Gob. 2	RPS25	4.74018e-245	0.369755	0.682	0.418	1.03592e-240
Imma. Gob. 2	RPL39	4.36482e-236	0.367606	0.641	0.366	9.53887e-232
Imma. Gob. 2	IL1R2	0	0.367412	0.317	0.066	0
Imma. Gob. 2	IER3	9.21301e-147	0.367288	0.827	0.673	2.01341e-142
Imma. Gob. 2	IL13RA1	1.12356e-261	0.362522	0.493	0.241	2.45544e-257
Imma. Gob. 2	FOXA3	0	0.362078	0.463	0.144	0
Imma. Gob. 2	RPS21	0	0.36008	0.96	0.732	0
Imma. Gob. 2	RACK1	4.40729e-272	0.35645	0.889	0.644	9.63169e-268
Imma. Gob. 2	WNK4	0	0.355697	0.467	0.156	0
Imma. Gob. 2	AGR3	2.27947e-208	0.354434	0.645	0.401	4.98156e-204
Imma. Gob. 2	EEF1A1	1.6866e-252	0.353439	0.809	0.546	3.6859e-248
Imma. Gob. 2	RPL6	2.93697e-257	0.350807	0.917	0.673	6.41845e-253
Imma. Gob. 2	DUSP1	1.6866e-102	0.350468	0.631	0.486	3.6859e-98
Imma. Gob. 2	IER2	3.48752e-142	0.350233	0.876	0.767	7.62162e-138
Imma. Gob. 2	PRAC1	6.51051e-77	0.349474	0.303	0.182	1.42281e-72
Imma. Gob. 2	SELENOM	0	0.348338	0.311	0.052	0
Imma. Gob. 2	GALNT7	2.59722e-159	0.348195	0.547	0.354	5.67597e-155
Imma. Gob. 2	RPS3	3.65551e-286	0.347547	0.899	0.647	7.98874e-282
Imma. Gob. 2	EEF1B2	2.78364e-277	0.344814	0.889	0.65	6.08336e-273
Imma. Gob. 2	RPL27	4.7033e-308	0.344021	0.88	0.617	1.02786e-303
Imma. Gob. 2	JUNB	3.05477e-141	0.342219	0.853	0.731	6.67588e-137
Imma. Gob. 2	GDF15	4.31829e-167	0.339127	0.458	0.243	9.43718e-163
Imma. Gob. 2	LMAN1	1.83999e-248	0.338778	0.462	0.212	4.02112e-244
Imma. Gob. 2	SLC9A3R2	0	0.337381	0.397	0.105	0
Imma. Gob. 2	GFPT1	6.10797e-141	0.3327	0.618	0.44	1.33484e-136
Imma. Gob. 2	DNAJC10	7.43093e-287	0.328766	0.416	0.166	1.62395e-282
Imma. Gob. 2	ATP5MC2	2.68532e-203	0.327044	0.579	0.332	5.8685e-199
Imma. Gob. 2	PTMA	1.09082e-216	0.323592	0.969	0.88	2.38387e-212
Imma. Gob. 2	RPS7	1.40737e-268	0.323054	0.902	0.668	3.07567e-264
Imma. Gob. 2	RAB26	0	0.322453	0.322	0.039	0
Imma. Gob. 2	ABLIM1	3.5595e-215	0.32028	0.509	0.276	7.77893e-211
Imma. Gob. 2	SERP1	1.11052e-173	0.318664	0.637	0.427	2.42694e-169
Imma. Gob. 2	GALNT3	3.92417e-199	0.318022	0.521	0.29	8.57589e-195
Imma. Gob. 2	DNAJB1	1.07536e-109	0.315474	0.65	0.485	2.3501e-105
Imma. Gob. 2	CD63	8.49265e-160	0.313157	0.933	0.82	1.85598e-155
Imma. Gob. 2	RPL7	1.06579e-250	0.311908	0.84	0.582	2.32919e-246
Imma. Gob. 2	NOP53	1.14638e-224	0.310615	0.568	0.312	2.50529e-220
Imma. Gob. 2	ETS2	3.97627e-141	0.310214	0.622	0.429	8.68973e-137
Imma. Gob. 2	ID2	1.97794e-126	0.308309	0.605	0.418	4.32258e-122
Imma. Gob. 2	GALNT5	7.06381e-272	0.307978	0.478	0.212	1.54373e-267
Imma. Gob. 2	RPS10	1.04545e-219	0.307166	0.748	0.485	2.28472e-215
Imma. Gob. 2	DNAJC12	0	0.304368	0.304	0.051	0
Imma. Gob. 2	MIA3	1.25147e-210	0.303785	0.458	0.227	2.73496e-206
Imma. Gob. 2	SNORC	1.14501e-276	0.303495	0.445	0.188	2.50231e-272
Imma. Gob. 2	FRZB	0	0.301601	0.235	0.013	0
Imma. Gob. 2	MB	0	0.301188	0.286	0.028	0
Imma. Gob. 2	NEURL1	0	0.299195	0.413	0.114	0
Imma. Gob. 2	NUCB2	1.96013e-296	0.298332	0.322	0.103	4.28366e-292
Imma. Gob. 2	GLUL	3.43469e-200	0.296823	0.558	0.318	7.50616e-196
Imma. Gob. 2	DNAJA1	1.36998e-102	0.295759	0.607	0.452	2.99396e-98
Imma. Gob. 2	ITPR2	1.75842e-250	0.29516	0.403	0.165	3.84286e-246
Imma. Gob. 2	HERPUD1	8.10044e-135	0.295005	0.508	0.319	1.77027e-130
Imma. Gob. 2	NUCKS1	1.75262e-116	0.294649	0.623	0.419	3.83018e-112
Imma. Gob. 2	HID1	0	0.292511	0.363	0.085	0
Imma. Gob. 2	PRUNE2	0	0.291497	0.336	0.086	0
Imma. Gob. 2	ATP2A3	3.7366e-241	0.290921	0.549	0.281	8.16597e-237
Imma. Gob. 2	NDUFA4	2.14848e-155	0.287748	0.737	0.536	4.69529e-151
Imma. Gob. 2	ATP2C2	3.16098e-223	0.287268	0.475	0.232	6.908e-219
Imma. Gob. 2	S100P	6.96533e-35	0.283489	0.426	0.335	1.5222e-30
Imma. Gob. 2	FKBP11	0	0.275695	0.275	0.063	0
Imma. Gob. 2	ERLEC1	5.59208e-221	0.274976	0.395	0.174	1.22209e-216
Imma. Gob. 2	ODC1	5.89581e-105	0.27453	0.388	0.228	1.28847e-100
Imma. Gob. 2	ZFP36L2	1.05933e-114	0.273321	0.901	0.809	2.31505e-110
Imma. Gob. 2	GALNT8	0	0.272685	0.256	0.014	0
Imma. Gob. 2	TMEM61	0	0.27063	0.293	0.04	0
Imma. Gob. 2	RPL4	4.11093e-192	0.268863	0.744	0.474	8.98402e-188
Imma. Gob. 2	TACC1	4.16778e-213	0.264055	0.416	0.19	9.10827e-209
Imma. Gob. 2	AQP3	0	0.263792	0.236	0.03	0
Imma. Gob. 2	DOPEY2	3.5278e-238	0.263718	0.386	0.162	7.70964e-234
Imma. Gob. 2	TTC3	4.15088e-140	0.262722	0.585	0.377	9.07133e-136
Imma. Gob. 2	TOMM20	2.03672e-163	0.261974	0.55	0.325	4.45104e-159
Imma. Gob. 2	RPL36A	1.71512e-189	0.261677	0.585	0.325	3.74823e-185
Imma. Gob. 2	TMSB10	1.47863e-222	0.261097	0.998	0.923	3.23139e-218
Imma. Gob. 2	OSTC	1.23123e-150	0.260605	0.38	0.194	2.69074e-146
Imma. Gob. 2	PPP1R1B	4.39636e-200	0.259937	0.562	0.302	9.6078e-196
Imma. Gob. 2	EMP2	4.31151e-141	0.259171	0.56	0.353	9.42237e-137
Imma. Gob. 2	CCND2	4.52919e-155	0.258153	0.467	0.254	9.89809e-151
Imma. Gob. 2	LGALS9	4.95678e-144	0.257975	0.576	0.377	1.08326e-139
Imma. Gob. 2	GPRIN3	9.30358e-199	0.257062	0.305	0.121	2.0332e-194
Imma. Gob. 2	EHF	1.0076e-149	0.25615	0.582	0.371	2.20201e-145
Imma. Gob. 2	SCNN1A	1.40118e-175	0.255761	0.608	0.37	3.06215e-171
Imma. Gob. 2	ELF3	2.38858e-105	0.253818	0.956	0.907	5.21999e-101
Imma. Gob. 2	PLXDC2	0	0.253773	0.299	0.084	0
Imma. Gob. 2	FAM13A	3.66744e-174	0.252134	0.409	0.204	8.01481e-170
Imma. Gob. 2	QSOX1	6.64247e-198	0.251385	0.508	0.264	1.45165e-193
Imma. Gob. 2	ESRP1	1.19476e-127	0.250779	0.49	0.308	2.61102e-123
Goblet	ZG16	0	3.67197	0.983	0.328	0
Goblet	MUC2	0	2.73921	0.998	0.337	0
Goblet	TFF1	0	2.33031	0.908	0.223	0
Goblet	FCGBP	0	2.2533	0.997	0.534	0
Goblet	GSN	0	2.23127	0.984	0.468	0
Goblet	TFF3	0	1.73777	0.999	0.614	0
Goblet	CD177	0	1.17561	0.74	0.214	0
Goblet	TSPAN1	0	1.14048	0.993	0.67	0
Goblet	SYTL2	0	1.12011	0.898	0.374	0
Goblet	REP15	0	1.09669	0.831	0.164	0
Goblet	TPM1	0	1.06936	0.875	0.631	0
Goblet	ANKRD36C	0	1.04417	0.604	0.201	0
Goblet	CDC42EP3	0	0.956696	0.672	0.075	0
Goblet	FXYD3	1.491e-304	0.925587	0.979	0.801	3.25844e-300
Goblet	MUC13	0	0.924909	0.909	0.603	0
Goblet	IFI27	0	0.885602	0.988	0.801	0
Goblet	HLA-E	0	0.881451	0.935	0.671	0
Goblet	FAM3D	0	0.876784	0.967	0.732	0
Goblet	KLK1	0	0.861607	0.788	0.238	0
Goblet	SPATS2L	0	0.851988	0.825	0.407	0
Goblet	S100P	0	0.848805	0.737	0.321	0
Goblet	SMIM14	0	0.844279	0.805	0.394	0
Goblet	ENTPD8	0	0.825522	0.828	0.286	0
Goblet	SCNN1A	0	0.815416	0.832	0.369	0
Goblet	MLPH	0	0.808195	0.743	0.189	0
Goblet	SERPINA1	0	0.794908	0.78	0.234	0
Goblet	RAB27A	0	0.786657	0.659	0.116	0
Goblet	MGLL	0	0.764305	0.873	0.467	0
Goblet	HLA-A	0	0.761479	0.993	0.92	0
Goblet	ISG15	5.72588e-142	0.743366	0.594	0.313	1.25133e-137
Goblet	RASEF	0	0.743271	0.677	0.22	0
Goblet	BCAS1	0	0.737123	0.669	0.189	0
Goblet	SPINK4	7.21103e-185	0.729108	0.479	0.194	1.5759e-180
Goblet	SAT1	1.05724e-254	0.728493	0.93	0.789	2.31049e-250
Goblet	AGR2	2.71741e-171	0.718756	0.875	0.706	5.93862e-167
Goblet	QSOX1	0	0.71313	0.733	0.264	0
Goblet	TPSG1	0	0.699323	0.616	0.084	0
Goblet	TM4SF5	0	0.698526	0.573	0.185	0
Goblet	TBX10	0	0.688282	0.483	0.017	0
Goblet	FER1L6	0	0.684875	0.529	0.032	0
Goblet	NUPR1	2.73595e-80	0.684604	0.441	0.264	5.97915e-76
Goblet	DST	0	0.681285	0.824	0.448	0
Goblet	SPDEF	0	0.672107	0.639	0.163	0
Goblet	CD63	1.18442e-285	0.668753	0.967	0.824	2.58843e-281
Goblet	CREB3L1	0	0.662901	0.647	0.206	0
Goblet	SH3BGRL3	1.30898e-288	0.66187	0.951	0.766	2.86065e-284
Goblet	HEPACAM2	0	0.653192	0.571	0.162	0
Goblet	MUC4	0	0.650522	0.768	0.382	0
Goblet	REG4	4.37974e-166	0.650203	0.371	0.133	9.57148e-162
Goblet	PLAC8	0	0.633059	0.866	0.441	0
Goblet	TSPAN3	1.31989e-262	0.63166	0.83	0.567	2.88449e-258
Goblet	GPR153	0	0.624735	0.548	0.054	0
Goblet	SELENOP	0	0.620792	0.852	0.406	0
Goblet	TXNIP	9.69974e-197	0.614094	0.897	0.699	2.11978e-192
Goblet	VIPR1	0	0.595068	0.605	0.221	0
Goblet	NAAA	0	0.576048	0.529	0.187	0
Goblet	TUBB2A	0	0.573451	0.542	0.187	0
Goblet	ID3	8.21196e-192	0.570652	0.675	0.38	1.79464e-187
Goblet	SAMD9	0	0.563449	0.579	0.204	0
Goblet	FOXA3	0	0.562486	0.555	0.156	0
Goblet	CKB	1.81876e-99	0.562464	0.837	0.692	3.97471e-95
Goblet	S100A6	7.26359e-213	0.559482	0.999	0.986	1.58738e-208
Goblet	B3GNT6	0	0.557334	0.503	0.079	0
Goblet	CLDN8	0	0.554774	0.407	0.107	0
Goblet	TCIM	1.59065e-126	0.552282	0.516	0.274	3.47621e-122
Goblet	BEST2	0	0.54817	0.405	0.069	0
Goblet	ISG20	0	0.543556	0.54	0.178	0
Goblet	GALNT5	0	0.540051	0.589	0.22	0
Goblet	MINPP1	0	0.536101	0.422	0.063	0
Goblet	DHRS9	0	0.522588	0.6	0.183	0
Goblet	NEDD4L	6.46632e-294	0.521423	0.642	0.279	1.41315e-289
Goblet	MIA3	5.7055e-247	0.520622	0.543	0.234	1.24688e-242
Goblet	DDX60	0	0.520546	0.542	0.177	0
Goblet	TRANK1	0	0.519471	0.53	0.16	0
Goblet	CDC42EP5	1.46095e-208	0.519295	0.905	0.702	3.19276e-204
Goblet	CLDN4	3.55573e-197	0.518121	0.98	0.883	7.77068e-193
Goblet	HLA-F	9.81079e-244	0.513203	0.588	0.269	2.14405e-239
Goblet	KLF4	6.38557e-218	0.508681	0.88	0.633	1.3955e-213
Goblet	ST6GALNAC1	4.72716e-201	0.506037	0.652	0.331	1.03307e-196
Goblet	PARM1	1.75052e-274	0.502742	0.634	0.284	3.82559e-270
Goblet	LPIN2	2.57913e-264	0.499862	0.526	0.204	5.63643e-260
Goblet	RFLNA	0	0.49804	0.458	0.101	0
Goblet	LIPH	5.51182e-227	0.496644	0.669	0.352	1.20455e-222
Goblet	GLUL	2.17498e-213	0.493348	0.643	0.326	4.7532e-209
Goblet	CCDC68	2.34753e-220	0.489006	0.597	0.289	5.1303e-216
Goblet	TCF7L2	1.85978e-224	0.486245	0.78	0.49	4.06436e-220
Goblet	KRT20	2.24491e-230	0.481372	0.904	0.544	4.90602e-226
Goblet	ATOH1	0	0.479423	0.452	0.086	0
Goblet	AMN	6.77691e-177	0.476054	0.757	0.503	1.48103e-172
Goblet	CAPN9	0	0.469085	0.42	0.047	0
Goblet	MLLT3	0	0.464721	0.512	0.166	0
Goblet	ITM2C	1.41627e-183	0.464555	0.961	0.802	3.09513e-179
Goblet	FAM107B	0	0.46223	0.519	0.172	0
Goblet	B2M	1.17319e-203	0.461939	0.59	0.291	2.5639e-199
Goblet	DISP2	1.05964e-197	0.458052	0.372	0.129	2.31574e-193
Goblet	TSPAN13	3.49271e-231	0.454932	0.539	0.227	7.63296e-227
Goblet	SH3PXD2A	6.28777e-234	0.454536	0.567	0.254	1.37413e-229
Goblet	SELENOK	6.0179e-190	0.451513	0.624	0.333	1.31515e-185
Goblet	RHOC	1.48999e-178	0.450894	0.778	0.492	3.25623e-174
Goblet	CLTB	7.97065e-171	0.44863	0.762	0.516	1.74191e-166
Goblet	WNK4	4.4834e-288	0.44536	0.497	0.171	9.79803e-284
Goblet	DYRK2	1.98805e-197	0.444501	0.608	0.317	4.34469e-193
Goblet	GDPD3	4.44818e-284	0.438944	0.449	0.145	9.72106e-280
Goblet	MCF2L	0	0.431984	0.482	0.121	0
Goblet	MYL12A	1.02871e-139	0.427656	0.844	0.652	2.24815e-135
Goblet	ATP2A3	7.43537e-229	0.426262	0.62	0.291	1.62493e-224
Goblet	SMIM5	0	0.425111	0.41	0.081	0
Goblet	SDCBP2	3.47932e-195	0.422901	0.727	0.393	7.60371e-191
Goblet	RAB3B	0	0.421333	0.337	0.014	0
Goblet	DUSP1	1.87283e-134	0.421112	0.728	0.488	4.09288e-130
Goblet	MAN1A1	1.42632e-277	0.420912	0.468	0.157	3.11709e-273
Goblet	ATP6V1G1	1.66667e-123	0.420563	0.62	0.391	3.64235e-119
Goblet	TDP2	1.05569e-136	0.414899	0.626	0.381	2.3071e-132
Goblet	SMIM6	0	0.411962	0.397	0.089	0
Goblet	GALNT3	9.47299e-149	0.405122	0.553	0.301	2.07023e-144
Goblet	MXD1	2.91958e-182	0.403983	0.517	0.233	6.38044e-178
Goblet	CEACAM6	4.78703e-202	0.401983	0.727	0.374	1.04616e-197
Goblet	SERINC2	8.52669e-138	0.398609	0.751	0.513	1.86342e-133
Goblet	CAMK2N1	5.08033e-138	0.398602	0.873	0.713	1.11025e-133
Goblet	GALNT7	1.20047e-116	0.395817	0.579	0.363	2.62351e-112
Goblet	ERI3	7.7496e-199	0.395603	0.373	0.131	1.6936e-194
Goblet	AREG	9.99211e-87	0.394873	0.534	0.327	2.18368e-82
Goblet	ERN2	1.37173e-154	0.392452	0.629	0.358	2.99779e-150
Goblet	CLCA1	1.01725e-182	0.391294	0.436	0.155	2.22309e-178
Goblet	WSB1	6.99489e-117	0.38889	0.687	0.479	1.52866e-112
Goblet	SYTL5	0	0.385954	0.364	0.032	0
Goblet	YPEL3	1.13968e-217	0.38555	0.497	0.202	2.49065e-213
Goblet	KCNK1	1.4806e-205	0.381855	0.506	0.215	3.2357e-201
Goblet	FAM177B	0	0.381826	0.346	0.022	0
Goblet	KCNK6	6.67096e-161	0.380004	0.555	0.282	1.45787e-156
Goblet	HSPA2	6.26881e-182	0.37901	0.418	0.162	1.36999e-177
Goblet	PHGR1	5.73543e-173	0.377519	0.999	0.937	1.25342e-168
Goblet	MFSD4A	0	0.375426	0.373	0.076	0
Goblet	IL3RA	0	0.37501	0.315	0.03	0
Goblet	FSIP2	5.40132e-257	0.374836	0.427	0.137	1.1804e-252
Goblet	FBXO32	2.70563e-185	0.374557	0.511	0.225	5.91289e-181
Goblet	SLC16A9	0	0.373206	0.343	0.076	0
Goblet	ACOT7	4.37402e-205	0.370226	0.389	0.138	9.55898e-201
Goblet	LINC01559	2.90247e-250	0.369079	0.404	0.124	6.34306e-246
Goblet	XBP1	2.83716e-134	0.365621	0.604	0.346	6.20032e-130
Goblet	OPTN	9.27598e-155	0.36292	0.569	0.302	2.02717e-150
Goblet	SLC44A4	4.33118e-138	0.361176	0.845	0.636	9.46537e-134
Goblet	HIST1H1C	5.11306e-81	0.357399	0.592	0.388	1.11741e-76
Goblet	TP53INP2	1.14327e-169	0.356892	0.465	0.202	2.4985e-165
Goblet	GFPT1	1.75627e-77	0.355134	0.621	0.45	3.83814e-73
Goblet	CFDP1	3.15047e-136	0.355089	0.641	0.381	6.88503e-132
Goblet	SCGB2A1	0	0.355051	0.305	0.054	0
Goblet	SYT7	0	0.352885	0.362	0.059	0
Goblet	HLA-B	7.41555e-121	0.351228	0.472	0.247	1.6206e-116
Goblet	GPRIN2	0	0.349678	0.348	0.072	0
Goblet	MAPK3	6.84663e-133	0.34868	0.651	0.406	1.49626e-128
Goblet	H1F0	3.33372e-84	0.344989	0.598	0.412	7.28551e-80
Goblet	CORO1B	1.03521e-125	0.344652	0.632	0.397	2.26235e-121
Goblet	TNFSF10	5.97029e-119	0.342948	0.629	0.387	1.30475e-114
Goblet	DNAJC10	3.13447e-131	0.342335	0.397	0.181	6.85007e-127
Goblet	AGR3	6.87473e-100	0.336884	0.636	0.415	1.5024e-95
Goblet	FAM83E	8.14148e-166	0.333148	0.47	0.211	1.77924e-161
Goblet	PTGER4	5.34372e-160	0.332831	0.427	0.183	1.16782e-155
Goblet	SECTM1	9.02722e-204	0.33053	0.376	0.122	1.97281e-199
Goblet	FHL2	3.10768e-148	0.329689	0.487	0.232	6.79153e-144
Goblet	SHROOM3	1.13015e-111	0.326602	0.538	0.318	2.46983e-107
Goblet	B3GALT5	5.8303e-149	0.324746	0.506	0.238	1.27415e-144
Goblet	RARRES3	2.81548e-161	0.324149	0.4	0.154	6.15294e-157
Goblet	FAM114A1	1.16558e-155	0.320125	0.426	0.185	2.54726e-151
Goblet	MARCKS	5.30144e-74	0.317222	0.835	0.705	1.15858e-69
Goblet	CD2AP	3.34168e-87	0.317003	0.653	0.467	7.3029e-83
Goblet	PADI2	1.38083e-119	0.316809	0.534	0.299	3.01767e-115
Goblet	UBC	4.31598e-94	0.315144	0.962	0.893	9.43214e-90
Goblet	TP53INP1	2.69623e-199	0.31514	0.336	0.106	5.89233e-195
Goblet	VAMP8	3.10307e-89	0.314059	0.744	0.561	6.78144e-85
Goblet	GPA33	3.75278e-118	0.309626	0.803	0.561	8.20133e-114
Goblet	ID1	2.1164e-46	0.308033	0.686	0.548	4.62518e-42
Goblet	PDGFA	8.98286e-110	0.307962	0.486	0.267	1.96311e-105
Goblet	LGALS4	4.65741e-75	0.306849	0.981	0.92	1.01783e-70
Goblet	NEDD9	7.1022e-134	0.305772	0.451	0.215	1.55212e-129
Goblet	ARL14	2.44492e-137	0.304397	0.584	0.311	5.34313e-133
Goblet	TC2N	1.75832e-115	0.303588	0.415	0.203	3.84263e-111
Goblet	PDLIM1	2.36034e-81	0.301182	0.748	0.582	5.15829e-77
Goblet	PLS1	1.09544e-92	0.301172	0.68	0.476	2.39397e-88
Goblet	LSR	2.18568e-81	0.299575	0.663	0.474	4.77659e-77
Goblet	PTPRF	4.01221e-74	0.297891	0.677	0.505	8.76829e-70
Goblet	APOL6	6.99536e-114	0.296566	0.475	0.252	1.52877e-109
Goblet	TMEM54	5.18667e-112	0.294827	0.886	0.717	1.1335e-107
Goblet	EIF2AK3	0	0.292716	0.31	0.062	0
Goblet	NEURL1	8.36393e-230	0.292526	0.411	0.13	1.82785e-225
Goblet	ANO7	3.9457e-261	0.292448	0.34	0.087	8.62294e-257
Goblet	LMO7	7.81513e-72	0.290208	0.621	0.44	1.70792e-67
Goblet	CEACAM5	4.85618e-134	0.289197	0.411	0.184	1.06127e-129
Goblet	SMIM22	9.98273e-83	0.288266	0.878	0.753	2.18163e-78
Goblet	CDHR2	4.85975e-140	0.28817	0.495	0.231	1.06205e-135
Goblet	INSR	4.34543e-79	0.287126	0.517	0.331	9.49651e-75
Goblet	ANKRD12	5.86267e-72	0.287055	0.65	0.476	1.28123e-67
Goblet	MYL12B	1.24007e-78	0.286787	0.886	0.752	2.71004e-74
Goblet	STX19	1.10372e-126	0.285716	0.42	0.197	2.41207e-122
Goblet	ABHD17C	9.12102e-88	0.282339	0.497	0.303	1.99331e-83
Goblet	SPTBN1	1.54145e-72	0.282115	0.748	0.596	3.36868e-68
Goblet	CTNND1	4.20786e-87	0.279536	0.698	0.505	9.19586e-83
Goblet	TACC1	2.67172e-115	0.27897	0.419	0.202	5.83878e-111
Goblet	RIOK3	2.36142e-109	0.278865	0.476	0.253	5.16064e-105
Goblet	EPCAM	3.7145e-73	0.2779	0.921	0.825	8.11766e-69
Goblet	CDKN1A	2.66873e-94	0.277512	0.558	0.333	5.83224e-90
Goblet	UGCG	1.3826e-120	0.277305	0.377	0.171	3.02154e-116
Goblet	KRT18	1.28343e-93	0.277066	0.984	0.942	2.8048e-89
Goblet	KAZALD1	4.99955e-295	0.275217	0.295	0.063	1.0926e-290
Goblet	DDR1	1.34465e-91	0.274231	0.55	0.344	2.9386e-87
Goblet	FAXDC2	0	0.273279	0.272	0.033	0
Goblet	RASD1	6.45703e-63	0.272553	0.447	0.271	1.41112e-58
Goblet	ADM	4.0229e-81	0.271879	0.4	0.216	8.79164e-77
Goblet	SCNN1B	1.0806e-135	0.271445	0.4	0.17	2.36154e-131
Goblet	EGLN3	6.2857e-119	0.271237	0.363	0.16	1.37368e-114
Goblet	CDHR5	3.75441e-108	0.267072	0.866	0.595	8.20489e-104
Goblet	TMC5	2.71795e-56	0.263397	0.589	0.431	5.93981e-52
Goblet	HPGD	4.53251e-117	0.262737	0.519	0.266	9.90536e-113
Goblet	SQSTM1	1.28384e-68	0.261735	0.654	0.478	2.80569e-64
Goblet	CA12	4.92744e-55	0.261065	0.642	0.492	1.07684e-50
Goblet	LYPD8	9.76827e-181	0.259483	0.343	0.114	2.13476e-176
Goblet	RAB11FIP1	1.30801e-37	0.257093	0.731	0.638	2.85852e-33
Goblet	CTTNBP2NL	3.34649e-82	0.256389	0.413	0.232	7.31341e-78
Goblet	MYO5C	1.16977e-100	0.25578	0.403	0.204	2.55642e-96
Goblet	SUSD6	6.29445e-130	0.254735	0.366	0.155	1.37559e-125
Goblet	CKAP4	2.6513e-90	0.253814	0.412	0.215	5.79415e-86
Goblet	SMPDL3A	3.95924e-88	0.252037	0.415	0.219	8.65252e-84
Goblet	JUND	4.1543e-75	0.251542	0.904	0.804	9.07882e-71
Goblet	HRCT1	1.16714e-85	0.251201	0.408	0.215	2.55066e-81
Goblet	SMIM31	1.58262e-104	0.250091	0.376	0.18	3.45866e-100
Tuft	LRMP	0	2.38259	0.957	0.01	0
Tuft	SH2D6	0	2.33311	0.967	0.01	0
Tuft	FYB1	0	1.91694	0.907	0.028	0
Tuft	HPGDS	0	1.80708	0.74	0.005	0
Tuft	TRPM5	0	1.74681	0.907	0.013	0
Tuft	PLCG2	0	1.65768	0.868	0.015	0
Tuft	AZGP1	0	1.65749	0.799	0.071	0
Tuft	PSTPIP2	0	1.64688	0.844	0.032	0
Tuft	BMX	0	1.43149	0.779	0.003	0
Tuft	MARCKSL1	2.85558e-268	1.38651	0.909	0.53	6.24058e-264
Tuft	COL27A1	0	1.34244	0.743	0.042	0
Tuft	IGLC3	8.66505e-14	1.32533	0.274	0.173	1.89366e-09
Tuft	ALOX5	0	1.30072	0.769	0.021	0
Tuft	IFI6	0	1.23773	0.68	0.125	0
Tuft	HCK	0	1.21672	0.7	0.003	0
Tuft	KRT18	8.48627e-203	1.19891	0.992	0.943	1.85459e-198
Tuft	ATP2A3	1.14513e-293	1.18249	0.81	0.299	2.50256e-289
Tuft	RASSF6	1.06863e-297	1.17193	0.797	0.293	2.33539e-293
Tuft	ITPR2	0	1.16599	0.768	0.179	0
Tuft	ALOX5AP	0	1.16587	0.533	0.018	0
Tuft	AVIL	0	1.1651	0.684	0.038	0
Tuft	IL17RB	0	1.1624	0.717	0.044	0
Tuft	PTPN18	0	1.15487	0.776	0.169	0
Tuft	PTGS1	0	1.14317	0.68	0.006	0
Tuft	EIF1B	6.90096e-274	1.12368	0.689	0.218	1.50814e-269
Tuft	PBXIP1	0	1.08905	0.667	0.109	0
Tuft	MATK	0	1.0797	0.61	0.005	0
Tuft	CCSER1	0	1.07909	0.689	0.108	0
Tuft	TPM1	1.90541e-210	1.0672	0.93	0.639	4.16408e-206
Tuft	SH2D7	0	1.057	0.628	0.003	0
Tuft	SPTLC2	0	1.05435	0.717	0.195	0
Tuft	LUC7L3	9.40249e-200	0.991032	0.885	0.547	2.05482e-195
Tuft	GRASP	0	0.956747	0.618	0.012	0
Tuft	ZFHX3	0	0.936122	0.684	0.153	0
Tuft	ANXA13	0	0.926355	0.574	0.092	0
Tuft	TLE4	2.86531e-210	0.925584	0.74	0.306	6.26185e-206
Tuft	HOTAIRM1	2.49892e-281	0.896823	0.607	0.147	5.46115e-277
Tuft	MAP7	2.166e-185	0.889877	0.728	0.334	4.73357e-181
Tuft	HTR3E	0	0.878433	0.546	0.002	0
Tuft	GNG13	0	0.858726	0.454	0.001	0
Tuft	HIP1R	0	0.836535	0.562	0.086	0
Tuft	AFAP1L2	0	0.787193	0.522	0.03	0
Tuft	OGDHL	0	0.786233	0.55	0.003	0
Tuft	B4GALNT4	0	0.785827	0.568	0.007	0
Tuft	PPDPF	3.90633e-82	0.756321	0.955	0.888	8.53689e-78
Tuft	RGS13	0	0.748387	0.337	0.002	0
Tuft	GRK5	0	0.714979	0.512	0.016	0
Tuft	IGSF3	1.28881e-214	0.708944	0.418	0.084	2.81656e-210
Tuft	KMT2C	2.07644e-87	0.705883	0.642	0.398	4.53784e-83
Tuft	FURIN	1.897e-175	0.699584	0.498	0.144	4.14569e-171
Tuft	UTRN	4.99075e-166	0.694986	0.528	0.163	1.09068e-161
Tuft	SELENOM	2.07086e-241	0.692851	0.415	0.073	4.52565e-237
Tuft	DEFB1	5.19379e-129	0.692319	0.395	0.112	1.13505e-124
Tuft	IL13RA1	2.05598e-117	0.682269	0.579	0.262	4.49315e-113
Tuft	SPIB	0	0.678559	0.531	0.078	0
Tuft	ARGLU1	2.24354e-91	0.676464	0.837	0.681	4.90303e-87
Tuft	ANXA4	1.49593e-60	0.656486	0.633	0.453	3.26921e-56
Tuft	ADGRG6	0	0.655391	0.41	0.047	0
Tuft	CHD6	1.80561e-155	0.633905	0.568	0.201	3.94598e-151
Tuft	DKK3	0	0.619946	0.328	0.002	0
Tuft	H1FX	7.84118e-58	0.602413	0.531	0.32	1.71361e-53
Tuft	AOC1	1.05355e-28	0.598699	0.635	0.558	2.30243e-24
Tuft	ANXA1	2.14577e-148	0.593273	0.291	0.054	4.68937e-144
Tuft	SPAG9	2.71674e-57	0.591885	0.537	0.336	5.93716e-53
Tuft	JCHAIN	9.74531e-66	0.581182	0.573	0.28	2.12974e-61
Tuft	PTPRJ	9.46102e-183	0.575993	0.458	0.114	2.06761e-178
Tuft	TUBA1A	0	0.565727	0.345	0.034	0
Tuft	BCAM	0	0.553913	0.354	0.04	0
Tuft	IGKC	2.56335e-43	0.547907	0.868	0.763	5.60194e-39
Tuft	SKAP2	3.82755e-89	0.545364	0.474	0.203	8.36473e-85
Tuft	PTPN6	1.11171e-175	0.540317	0.372	0.079	2.42953e-171
Tuft	POU2F3	0	0.539316	0.41	0.006	0
Tuft	KIT	0	0.534986	0.395	0.007	0
Tuft	CD300LF	0	0.532091	0.35	0.002	0
Tuft	DPYSL3	0	0.522877	0.302	0.011	0
Tuft	TAS1R3	0	0.521936	0.353	0.004	0
Tuft	SNORC	2.25798e-10	0.520499	0.283	0.215	4.93459e-06
Tuft	MYO1B	1.85354e-110	0.519011	0.458	0.162	4.05072e-106
Tuft	CD14	4.59094e-106	0.507563	0.361	0.105	1.0033e-101
Tuft	DDX5	1.02944e-57	0.501402	0.896	0.745	2.24973e-53
Tuft	MTSS1	1.12845e-222	0.499456	0.42	0.08	2.46612e-218
Tuft	TMEM176A	8.2696e-32	0.477212	0.551	0.423	1.80724e-27
Tuft	PLEKHB1	0	0.476837	0.378	0.037	0
Tuft	PSAP	3.5358e-35	0.468543	0.616	0.516	7.72713e-31
Tuft	SOX9	3.43912e-53	0.464618	0.59	0.356	7.51586e-49
Tuft	PIK3CG	0	0.457768	0.31	0.003	0
Tuft	GNAI2	5.31056e-96	0.439714	0.341	0.103	1.16057e-91
Tuft	HEPACAM2	2.88173e-86	0.439012	0.475	0.179	6.29773e-82
Tuft	ARHGEF38	1.57845e-104	0.438183	0.392	0.123	3.44955e-100
Tuft	HTR3C	0	0.437531	0.274	0	0
Tuft	BIK	3.58892e-101	0.432652	0.389	0.124	7.84323e-97
Tuft	TET2	9.27938e-71	0.430998	0.396	0.165	2.02792e-66
Tuft	TMEM176B	1.47521e-28	0.419471	0.576	0.46	3.22392e-24
Tuft	IGHA1	2.12341e-43	0.417649	0.611	0.392	4.64049e-39
Tuft	JMY	1.62107e-188	0.415564	0.294	0.046	3.54269e-184
Tuft	RALGPS2	2.64545e-51	0.405975	0.437	0.234	5.78137e-47
[truncated: 1,202 more rows]
