# Supplementary material for: Mitogen‐activated protein kinase activity drives cell trajectories in colorectal cancer
Source: EMBO Mol Med. 2021 Aug 19;13(10):e14123. doi: 10.15252/emmm.202114123 (PMC8495451; doi:10.15252/emmm.202114123)
Supplement: Supplementary file 7 — Table EV5 [file EMMM-13-e14123-s005.xls]

## Sheet: Data
Table EV5: Numbers and statistics for SCNA cell distribution
cell_type	Stem	Stem/TA 1	Stem/TA 2	Stem/TA 3	Ent. Prog. 1	Ent. Prog. 2	Enterocytes 1	Enterocytes 2	Enterocytes 3	Imma. Gob. 1	Imma. Gob. 2	Goblet	Tuft	TC1	TC2	TC3	TC4		All cell types	All TC cells	All enterocytes	Stem/TA	Immature Goblet cells
CNA_p007t	8	20	0	NA	2	0	0	3	17	1	2	0	0	36	62	159	211		521	468	20	28	3
CNN_p007t	14	139	18	NA	66	29	4	0	4	48	102	5	1	2	38	18	2		490	60	8	171	150
pvalue_p007t	0.19566307559763793	1.01325e-12	1.84869e+10	NA	0.00112354	486339	0.05483142018342311	0.24996327525927667	0.007161486376624216	8.65199	3.9062e-16	0.02646283039636905	0.4846686449060338	4.90307e+06	0.03461350133134674	1.91557e-18	6.85434e-54
adj_pvalue_p007t	1	1.84412e-10	2.47725e+12	NA	0.0192125	7.10056e+07	1	1	0.7447945831689184	1410.28	7.22648e-15	1	1	6.91332e+08	1	3.56297e-14	1.37087e-50
CNA_p008t	20	28	4	NA	19	1	NA	2	1	14	151	2	13	8	42	56	175		536	281	3	52	165
CNN_p008t	0	1	0	NA	0	0	NA	0	0	0	1	0	0	0	28	4	0		34	32	0	1	1
pvalue_p008t	0.6238056691901214	1	0.9999999999999999	NA	0.619847640033917	1	NA	1	1	1	4.49443e+11	1	1	1	9.64149e-08	0.7728532926253525	3.33589e+10
adj_pvalue_p008t	1	1	1	NA	1	1	NA	1	1	1	0.05303430053221242	1	1	1	0.000168726	1	4.40338e+11
CNA_p009t1	1	72	8	NA	0	1	0	1	0	3	4	2	4	262	149	108	88		703	607	1	81	7
CNN_p009t1	234	28	97	NA	103	234	71	28	15	144	212	120	12	13	25	12	4		1352	54	114	359	356
pvalue_p009t1	2.38464e-28	31.5727	1.12366e+06	NA	6.9312e-05	2.38464e-28	1030.92	1.05475e+12	0.0021817959155441473	1.71825e-07	1.60474e-19	2.87911e-05	0.5989867806124004	2.10848e-103	8.65292e-34	2.00038e-24	1.44238e-21
adj_pvalue_p009t1	4.6262e-28	517.792	1.69673e+07	NA	0.0119217	4.6262e-28	16391.6	0.012973454325192597	0.24654293845648864	3.05848e-05	3.03295e-18	0.0498086	1	4.3013e-102	1.70463e-30	3.84073e-22	2.74052e-20
CNA_p009t2	1	18	6	99	1	2	0	0	0	2	11	0	0	272	10	103	233		758	618	0	124	13
CNN_p009t2	198	38	32	89	126	254	103	63	7	55	72	74	5	10	40	7	0		1173	57	173	357	127
pvalue_p009t2	1.01541e-28	0.3311057959832529	0.0022422422455260316	1.08145e+12	2.17409e-11	5.49058e-42	1.13944e-07	130.482	0.047138270904823365	305829	2.10448e+07	0.0516618	0.16360144428969467	2.48925e-95	0.004858703449644311	2.43066e-20	2.21849e-90
adj_pvalue_p009t2	1.98005e-26	1	0.2511311314989155	0.013193645762317333	3.9351e-09	1.09263e-38	2.0396e-05	21138.1	1	4.52626e+08	2.90418e+11	8.5242	1	5.05318e-93	0.5261810077910727	4.56964e-19	4.48135e-88
CNA_p012t	11	20	14	56	2	1	0	0	0	9	20	2	3	20	0	25	103		286	148	0	101	29
CNN_p012t	39	12	12	33	93	86	71	34	13	75	58	50	0	14	21	4	5		620	44	118	96	133
pvalue_p012t	0.15935812544561423	3.07888e+10	0.017826489576759762	1.8449e+06	30.9263	355.971	934.091	4.05867e+09	0.012517967158211334	6.00279e+09	0.25438324751648067	7.29494e+08	0.031230865920024036	0.0010340723884098184	4.84484e+12	890576	2.40667e-35
adj_pvalue_p012t	1	0.0369465798682014	1	2.76735e+08	49791.4	5695.54	146652	5.31686e+10	1	7.80363e+11	1	9.84817e+10	1	0.1178842522787193	0.05620012413427214	1.29133e+09	4.76522e-34
CNA_p013t	6	63	3	39	0	0	0	0	1	0	1	0	0	93	9	119	304		638	525	1	111	1
CNN_p013t	46	26	8	21	45	86	49	4	2	46	81	30	6	6	16	6	9		487	37	55	101	127
pvalue_p013t	7691.27	0.0052345590615102714	0.06519042252138878	0.22792723317420682	0.129781	5.1002e-18	0.000361169	0.03487071752801856	0.5818696065973095	0.00531142	2.93983e-15	7323.3	0.006465936237437795	0.110741	0.04114718797801655	1.95764e-09	5.69332e-64
adj_pvalue_p013t	1.17676e+07	0.5600978195815991	1	1	21.5437	9.53738e-17	0.0613987	1	1	0.89763	5.40928e-13	1.13187e+07	0.6853892411684063	18.6046	1	3.52375e-06	1.14436e-60
CNA_p014t	0	0	0	NA	0	0	0	0	0	0	0	0	0	0	0	0	0		0	0	0	0	0
CNN_p014t	82	144	41	NA	78	89	21	5	4	52	174	15	9	91	158	151	163		1277	563	30	267	226
pvalue_p014t	1	1	1	NA	1	1	1	1	1	1	1	1	1	1	1	1	1
adj_pvalue_p014t	1	1	1	NA	1	1	1	1	1	1	1	1	1	1	1	1	1
CNA_p016t	2	53	12	NA	20	17	1	2	5	8	22	3	5	125	131	83	113		602	452	8	67	30
CNN_p016t	89	25	0	NA	28	50	28	5	2	9	39	4	2	4	69	9	2		365	84	35	114	48
pvalue_p016t	2.26534e-22	0.3299910387712513	0.004827348695330942	NA	0.0034385112102004694	2.80731e+06	137970	0.11107281859107675	0.7162830653658453	0.21249592742958523	2.83987e+10	0.43584880600844944	0.7162830653658453	3.68142e-08	0.3257429092982719	3.53789e+06	1.40457e-06
adj_pvalue_p016t	4.3268e-21	1	0.5261810077910727	NA	0.3816747443322521	4.18289e+08	2.09715e+07	1	1	1	0.00363503942390394	1	1	6.51611e-06	1	5.2007e+08	0.000244396
CNA_p017t	4	10	2	50	2	0	0	0	0	10	54	4	1	18	1	75	49		280	143	0	66	64
CNN_p017t	87	30	34	142	196	274	147	61	12	95	189	93	5	88	13	17	12		1495	130	220	293	284
pvalue_p017t	9.87582e+11	0.12179042189386499	0.10569866385521498	9.28438e+10	263.173	7.17157e-08	7302.38	4.21081e+10	0.23273495003175737	0.07309753433342797	0.004347145234394861	4.68515e+11	1	0.6818515689580136	0.7103852887445896	9.96026e-33	3.60601e-15
adj_pvalue_p017t	0.11357194790580184	1	1	0.01151262755522491	415.813	0.00012622	1.13187e+07	0.005347724671030883	1	1	0.47818597578343475	0.05481628933657797	1	1	1	1.95221e-29	6.59899e-13
CNA_p020t	1	49	2	NA	1	0	NA	1	1	1	5	1	NA	10	60	82	29		243	181	2	52	6
CNN_p020t	8	0	1	NA	8	25	NA	0	0	7	20	0	NA	0	8	0	0		77	8	0	9	27
pvalue_p020t	6.09389e+10	6.49744e+08	0.5634128985035785	NA	6.09389e+10	0.110784	NA	1	1	2.42478e+12	1.00873e+07	1	NA	0.1254797347261159	0.006549083449400277	317.203	3.70273e+11
adj_pvalue_p020t	0.00767830619094059	8.83652e+09	1	NA	0.00767830619094059	18.6046	NA	1	1	0.029339801871515414	1.45257e+09	1	NA	1	0.6876537621870291	494836	0.044062436135127114
CNA_p021t	1	63	NA	NA	0	0	NA	NA	1	1	4	NA	NA	3	9	15	8		105	35	1	64	5
CNN_p021t	1	2	NA	NA	1	1	NA	NA	0	1	0	NA	NA	0	14	6	1		27	21	0	3	1
pvalue_p021t	0.36849410131852894	5.44424e+08	NA	NA	0.20454545454545453	0.20454545454545453	NA	NA	1	0.36849410131852894	0.5811048528960829	NA	NA	1	2.18416e+10	0.37590870391049547	0.6851077350166417
adj_pvalue_p021t	1	7.4586e+10	NA	NA	1	1	NA	NA	1	1	1	NA	NA	1	2.90493e+11	1	1
CNA_p025t	4	106	2	NA	4	1	1	NA	1	5	28	2	2	20	46	26	78		326	170	2	112	33
CNN_p025t	11	3	0	NA	16	14	0	NA	3	3	13	1	3	7	10	3	1		88	21	3	14	16
pvalue_p025t	1.50596e+11	1.12661e+06	1	NA	1.25018e+08	2.00003e+06	0.9999999999999999	NA	0.03158734988949242	0.3750240119542007	0.10597383271683804	0.5126978108068605	0.06684710567932241	0.6257542513421427	0.5999000336846445	0.16269576935838417	2.55432e+08
adj_pvalue_p025t	0.0019426821853107982	1.61106e+08	1	NA	1.75025e+10	2.84004e+08	1	NA	1	1	1	1	1	1	1	1	3.55051e+10
CNA_p026t	0	0	0	0	0	0	0	0	0	0	0	0	0	0	0	0	0		0	0	0	0	0
CNN_p026t	23	92	16	1	31	59	36	5	5	36	160	8	2	100	126	84	106		890	416	46	132	196
pvalue_p026t	1	1	1	1	1	1	1	1	1	1	1	1	1	1	1	1	1
adj_pvalue_p026t	1	1	1	1	1	1	1	1	1	1	1	1	1	1	1	1	1
																		Sum SCNA	4998	3628	38	858	356
																		Sum SCNN	6208	548	726	1518	1270
																		% SCNA	44.6011	86.8774	4.97382	36.1111	21.9

## Sheet: Legend
CNN_sample_id	number of cells in that cell type that was called CNN
CNA_sample_id	number of cells in that cell type that was called CAN
pvalue_sample_id	significant enrichment/depletion when considering the total number of CNA/CNN cell in that sample (Fisher's exact test)
adj_pvalue_patient_id	benjamini-hochberg adjusted p-value
in italics: patients for which calling of SCNs was not possible (these were not used for sums to the right)
