# Supplementary material for: Mitogen‐activated protein kinase activity drives cell trajectories in colorectal cancer
Source: EMBO Mol Med. 2021 Aug 19;13(10):e14123. doi: 10.15252/emmm.202114123 (PMC8495451; doi:10.15252/emmm.202114123)
Supplement: Supplementary file 8 — Table EV6 [file EMMM-13-e14123-s004.xls]

## Sheet: Data
Table EV6: Statistics for cell state distributions.
cell state distribution along MAPK gradient, by patient (related to Fig. 4C)					cell state distribution along latent time, by organoid line, DMSO condition (related to Fig. 6A)
sample_id	cell_type_epi_custom_reduced	p.value	cor		organoid_id	cell_type_epi_custom_reduced	p.value	cor
p007t	Goblet-like	NA	NA		B2040	Goblet-like	0	-0.605
p007t	Stem/TA	0.00433522	-0.811897		B2040	TC1	0	0.64
p007t	TC1	0.0439488	0.720119		B2040	TC4	0.047	0.106
p007t	TC2	0.00936136	-0.801699		C2019	Goblet-like	0	-0.825
p007t	TC3	0.0910288	-0.561767		C2019	TC1	0	0.821
p007t	TC4	8.13e-07	0.979109		C2019	TC4	0	0.418
p008t	Goblet-like	0.0431287	-0.647108		OT227	Goblet-like	0.25	-0.071
p008t	Stem/TA	0.028449	-0.68618		OT227	TC1	0	-0.271
p008t	TC1	0.84477	-0.15523		OT227	TC4	0	-0.271
p008t	TC2	0.0323911	-0.674551		OT302	Goblet-like	0	-0.552
p008t	TC3	0.709196	-0.135394		OT302	TC1	0	0.834
p008t	TC4	7.2439e-05	0.934938		OT302	TC4	0	0.376
p009t	Goblet-like	0.565742	-0.222093		P009T	Goblet-like	0	-0.738
p009t	Stem/TA	3.66743e-05	-0.945293		P009T	TC1	0	0.62
p009t	TC1	8.58802e-08	0.988121		P009T	TC4	0.396	0.045
p009t	TC2	0.000123408	-0.944779		P013T	Goblet-like	0	-0.72
p009t	TC3	0.000184346	-0.917378		P013T	TC1	0	0.729
p009t	TC4	0.0208663	0.712104		P013T	TC4	0	0.174
p012t	Goblet-like	0.0725597	-0.62389
p012t	Stem/TA	0.00100873	-0.897999
p012t	TC1	0.129982	0.582182
p012t	TC3	0.986042	0.00744454
p012t	TC4	5.78545e-06	0.965736
p013t	Goblet-like	NA	NA
p013t	Stem/TA	5.75057e-07	-0.980849
p013t	TC1	0.00181752	0.878635
p013t	TC2	0.188292	-0.811708
p013t	TC3	3.63929e-06	-0.969521
p013t	TC4	0.00603596	0.79452
p016t	Goblet-like	0.280239	-0.435964
p016t	Stem/TA	0.0242989	-0.699681
p016t	TC1	0.00142047	0.859845
p016t	TC2	3.62187e-05	-0.945466
p016t	TC3	0.931719	-0.0312447
p016t	TC4	0.0127663	0.748438
p017t	Goblet-like	0.580254	-0.199654
p017t	Stem/TA	0.00827392	-0.776345
p017t	TC1	0.100087	0.582086
p017t	TC2	NA	NA
p017t	TC3	0.0551053	-0.621476
p017t	TC4	0.00998863	0.797751
p020t	Goblet-like	0.348032	0.469042
p020t	Stem/TA	0.0950021	0.556179
p020t	TC1	0.363217	0.408248
p020t	TC2	9.58043e-05	-0.94869
p020t	TC3	0.126058	0.516882
p020t	TC4	0.333587	0.341882
p021t	Goblet-like	NA	NA
p021t	Stem/TA	0.172883	-0.467677
p021t	TC1	NA	1
p021t	TC2	0.851116	-0.117202
p021t	TC3	0.0488406	-0.756924
p021t	TC4	NA	0.981981
p025t	Goblet-like	0.883374	-0.0534675
p025t	Stem/TA	0.159057	-0.481261
p025t	TC1	0.114019	0.563602
p025t	TC2	0.0396854	-0.689998
p025t	TC3	0.241214	-0.468871
p025t	TC4	0.00134683	0.861783

## Sheet: Legend
Correlation were calculated using Pearson correlation coefficient (Pearson's r). Significance of correlation was calculated using t-statistics
